# Supplementary material for: Unraveling the evolutionary dynamics of the TPS gene family in land plants
Source: Front Plant Sci. 2023 Oct 12;14:1273648. doi: 10.3389/fpls.2023.1273648 (PMC10600500; doi:10.3389/fpls.2023.1273648)
Supplement: Supplementary file 1 [file DataSheet_1.zip]

Archive with 2 entries (2 files):
- Supplementary Figures.doc
- Supplementary Tables.xlsx
