# Supplementary material for: Unraveling the evolutionary dynamics of the TPS gene family in land plants
Source: Front Plant Sci. 2023 Oct 12;14:1273648. doi: 10.3389/fpls.2023.1273648 (PMC10600500; doi:10.3389/fpls.2023.1273648)
Supplement: Supplementary file 1 [file DataSheet_1.zip › Supplementary Tables.xlsx]

## Sheet: Supplementary Table 1
Supplementary Table 1. List of all sampled 74 plant species across 19 orders in this study.
Order	Family	Species	Abbreviation	Reference
Brassicales	Brassicaceae	Brassica_rapa	brra	Zhang et al., 2018
	Brassicaceae	Brassica_napus	bnap	Chen et al., 2021
	Brassicaceae	Brassica_juncea	bjun	Paritosh et al., 2021
	Brassicaceae	Arabis_alpina	aalp	Rellstab et al., 2020
	Brassicaceae	Arabidopsis_thaliana	arth	The Arabidopsis Genome, 2000
Sapindales	Rutaceae	Poncirus_trifoliata	ptri	Peng et al., 2020
	Rutaceae	Citrus_ichangensis	cnsi	Wang et al., 2017
	Rutaceae	Citrus_medica	cmed	Wang et al., 2017
	Rutaceae	Citrus_sinensis	cisi	Xu et al., 2013
	Rutaceae	Citrus_grandis	cgra	Wang et al., 2017
	Rutaceae	Citrus_reticulata	ceti	Wang et al., 2018
	Rutaceae	Citrus_clementina	ccna	Wu et al., 2014
	Rutaceae	Atalantia_buxifolia	abux	Wang et al., 2017
Myrtales	Myrtaceae	Eucalyptus_grandis	eugr	Myburg et al., 2014
Malpighiales	Euphorbiaceae	Hevea_brasiliensis	hbra	Liu et al., 2020
Rosales	Rosaceae	Pyrus bretschneideri	pybr	Wu et al., 2013
	Rosaceae	Prunus_mume	prmu	Zhang et al., 2012
	Rosaceae	Prunus_persica	pper	Verde et al., 2013
	Rosaceae	Fragaria_nilgerrensis	fsis	Zhang et al., 2020
	Rosaceae	Fragaria_vesca	frve	Edger et al., 2018
Vitales	Vitaceae	Vitis_vinifera	vivi	Jaillon et al., 2007
Asterales	Asteraceae	Artemisia_annua	anua	Shen et al., 2018
	Asteraceae	Chrysanthemum_nankingense	chna	Song et al., 2018
	Asteraceae	Chrysanthemum_seticuspe	cpes	Hirakawa et al., 2019
	Asteraceae	Cynara_cardunculus	cyca	Scaglione et al., 2016
	Asteraceae	Erigeron_breviscapus	erbr	Yang et al., 2017
	Asteraceae	Helianthus_annuus	hean	Badouin et al., 2017
	Asteraceae	Lactuca_sativa	lasa	Reyes-Chin-Wo et al., 2017
	Asteraceae	Mikania_micrantha	mimi	Liu, B et al., 2020
	Asteraceae	Taraxacum_kok-saghyz	tako	Lin et al., 2018
Apiales	Apiaceae	Apium_graveolens	apgr	Song et al. 2020
	Apiaceae	Coriandrum_sativum	cosa	Song et al., 2019
	Apiaceae	Daucus_carota	daca	Wang, F et al., 2018
	Araliaceae	Panax_ginseng	pagi	Kim et al., 2018
Lamiales	Oleaceae	Olea_europaea	oleu	Unver et al., 2017
	Oleaceae	Fraxinus_excelsior	fior	Sollars et al., 2017
	Lamiaceae	Tectona_grandis	tegr	Zhao et al., 2019
	Lamiaceae	Scutellaria_baicalensis	ssis	Xu et al., 2020
	Lamiaceae	Salvia_miltiorrhgiza	smza	Song et al., 2020
	Lamiaceae	Scutellaria_barbata	scba	Xu et al., 2020
	Lamiaceae	Salvia_splendens	sasp	Dong et al., 2018
	Lamiaceae	Rosmarinus_officinalis	roof	Bornowski et al., 2020
	Lamiaceae	Pogostemon_cablin	poca	He et al., 2018
	Lamiaceae	Origanum_vulgare	ovre	Bornowski et al., 2020
	Lamiaceae	Ocimum_basilicum	ocba	Bornowski et al., 2020
	Lamiaceae	Origanum_majorana	oana	Bornowski et al., 2020
	Lamiaceae	Callicarpa_americana	caam	Hamilton et al., 2020
Solanales	Solanaceae	Solanum_pimpinellifolium	spim	Wang et al., 2020
	Solanaceae	Solanum_tuberosum	stub	Zhou et al., 2020
	Solanaceae	Solanum_lycopersicum	soly	Sato et al., 2012
	Solanaceae	Capsicum_annuum_var._glabriusculum	cman	Qin et al., 2014
	Solanaceae	Capsicum_annuum	cuum	Qin et al., 2014
Poales	Poaceae	Secale_cereale	scer	Rabanus-Wallace et al., 2021
	Poaceae	Zea_mays	zema	Schnable et al., 2009
	Poaceae	Setaria_italica	sita	Zhang, G et al., 2012
	Poaceae	Sorghum_bicolor	sbic	Deschamps et al., 2018
	Poaceae	Oryza_sativa	orsa	Ouyang et al., 2007
Laurales	Lauraceae	Litsea_cubeba	licu	Chen et. al 2020
	Lauraceae	Cinnamomum_kanehirae	ckae	Chaw et al., 2019
	Calycanthaceae	Chimonanthus_salicifolius	csal	Lv et. al 2020
basal_Angiosperms	Nymphaeaceae	Nymphaea_colorata	nyco	Zhang et. al 2020
	Amborellaceae	Amborella_trichopoda	amtr	Amborella Genome Project et. al 2013
Gymnospermae	Taxaceae	Taxus_wallichiana	tawa	Cheng et. al 2021
	Cupressaceae	Sequoiadendron_giganteum	sgig	Scott et al., 2020
	Gnetaceae	Gnetum_montanum	gnmo	Wan et. al 2018
	Ginkgoaceae	Ginkgo_biloba	gibi	Liu et. al 2021
Lycopodiophyta	Selaginellaceae	Selaginella_moellendorffii	semo	Banks et al., 2011
Bryophyte	Funariaceae	Physcomitrella_patens	phpa	Lang et al., 2018
	Marchantiaceae	Marchantia_polymorpha	mapo	Bowman et al., 2017
Streptophyta	Mesotaeniaceae	Mesotaenium_endlicherianum	meen	Cheng et al., 2019
	Spirogloeaceae	Spirogloea_muscicola	spmu	Cheng et al., 2019
	Characeae	Chara_braunii	cbra	Nishiyama et al., 2018
	Klebsormidiaceae	Klebsormidium_nitens	klni	Hori et al., 2014
Chlorophyta	Chlamydomonadaceae	Chlamydomonas_reinhardtii	ctii	Merchant et al., 2007
Badouin, H., Gouzy, J., Grassa, C.J., Murat, F., Staton, S.E., Cottret, L., Lelandais-Brière, C., Owens, G.L., Carrère, S., Mayjonade, B., et al. (2017). The sunflower genome provides insights into oil metabolism, flowering and Asterid evolution. Nature 546:148-152. https://doi.org/10.1038/nature22380.
Banks, J.A., Nishiyama, T., Hasebe, M., Bowman, J.L., Gribskov, M., DePamphilis, C., Albert, V.A., Aono, N., Aoyama, T., and Ambrose, B.A.J.s. (2011). The Selaginella genome identifies genetic changes associated with the evolution of vascular plants. Sience 332:960-963. https://doi.org/10.1126/science.1203810.
Bornowski, N., Hamilton, J.P., Liao, P., Wood, J.C., Dudareva, N., and Buell, C.R. (2020). Genome sequencing of four culinary herbs reveals terpenoid genes underlying chemodiversity in the Nepetoideae. DNA Research 27(3):dsaa016. https://doi.org/10.1093/dnares/dsaa016.
Bowman, J.L., Kohchi, T., Yamato, K.T., Jenkins, J., Shu, S., Ishizaki, K., Yamaoka, S., Nishihama, R., Nakamura, Y., and Berger, F.J.C. (2017). Insights into land plant evolution garnered from the Marchantia polymorpha genome. Cell 171:287-304. e215. https://doi.org/10.1016/j.cell.2017.09.030
Chaw, S.-M., Liu, Y.-C., Wu, Y.-W., Wang, H.-Y., Lin, C.-Y.I., Wu, C.-S., Ke, H.-M., Chang, L.-Y., Hsu, C.-Y., Yang, H.-T., et al. (2019). Stout camphor tree genome fills gaps in understanding of flowering plant genome evolution. Nature Plants 5:63-73. https://doi.org/10.1038/s41477-018-0337-0.
Chen, X., Tong, C., Zhang, X., Song, A., Hu, M., Dong, W., Chen, F., Wang, Y., Tu, J., Liu, S., et al. (2021). A high-quality Brassica napus genome reveals expansion of transposable elements, subgenome evolution and disease resistance. Plant Biotechnology Journal 19:615-630. https://doi.org/10.1111/pbi.13493.
Chen, Y.-C., Li, Z., Zhao, Y.-X., Gao, M., Wang, J.-Y., Liu, K.-W., Wang, X., Wu, L.-W., Jiao, Y.-L., Xu, Z.-L., et al. (2020). The Litsea genome and the evolution of the laurel family. Nature Communications 11:1675. https://doi.org/10.1038/s41467-020-15493-5.
Cheng, J., Wang, X., Liu, X., Zhu, X., Li, Z., Chu, H., Wang, Q., Lou, Q., Cai, B., Yang, Y., et al. (2021). Chromosome-level genome of Himalayan yew provides insights into the origin and evolution of the paclitaxel biosynthetic pathway. Molecular Plant 14(7): 1199-1209. https://doi.org/10.1016/j.molp.2021.04.015.
Cheng, S., Xian, W., Fu, Y., Marin, B., Keller, J., Wu, T., Sun, W., Li, X., Xu, Y., Zhang, Y., et al. (2019). Genomes of subaerial zygnematophyceae provide insights into land plant evolution. Cell 179:1057-1067.e1014. https://doi.org/10.1016/j.cell.2019.10.019.
Deschamps, S., Zhang, Y., Llaca, V., Ye, L., Sanyal, A., King, M., May, G., and Lin, H. (2018). A chromosome-scale assembly of the sorghum genome using nanopore sequencing and optical mapping. Nature Communications 9:4844. https://doi.org/10.1038/s41467-018-07271-1.
Dong, A.-X., Xin, H.-B., Li, Z.-J., Liu, H., Sun, Y.-Q., Nie, S., Zhao, Z.-N., Cui, R.-F., Zhang, R.-G., Yun, Q.-Z., et al. (2018). High-quality assembly of the reference genome for scarlet sage, Salvia splendens, an economically important ornamental plant. GigaScience 7(7): giy068.https://doi.org/10.1093/gigascience/giy068.
Edger, P.P., VanBuren, R., Colle, M., Poorten, T.J., Wai, C.M., Niederhuth, C.E., Alger, E.I., Ou, S., Acharya, C.B., Wang, J., et al. (2018). Single-molecule sequencing and optical mapping yields an improved genome of woodland strawberry (Fragaria vesca) with chromosome-scale contiguity. GigaScience 7(2): gix124. https://doi.org/10.1093/gigascience/gix124.
Hamilton, J.P., Godden, G.T., Lanier, E., Bhat, W.W., Kinser, T.J., Vaillancourt, B., Wang, H., Wood, J.C., Jiang, J., Soltis, P.S., et al. (2020). Generation of a chromosome-scale genome assembly of the insect-repellent terpenoid-producing Lamiaceae species, Callicarpa americana. GigaScience 9(9): giaa093. https://doi.org/10.1093/gigascience/giaa093.
He, Y., Peng, F., Deng, C., Xiong, L., Huang, Z.-y., Zhang, R.-q., Liu, M.-j., and Peng, C. (2018). Building an octaploid genome and transcriptome of the medicinal plant Pogostemon cablin from Lamiales. Scientific Data 5:180274. https://doi.org/10.1038/sdata.2018.274.
Hirakawa, H., Sumitomo, K., Hisamatsu, T., Nagano, S., Shirasawa, K., Higuchi, Y., Kusaba, M., Koshioka, M., Nakano, Y., Yagi, M., et al. (2019). De novo whole-genome assembly in Chrysanthemum seticuspe, a model species of Chrysanthemums, and its application to genetic and gene discovery analysis. DNA Research 26:195-203. https://doi.org/10.1093/dnares/dsy048.
Hori, K., Maruyama, F., Fujisawa, T., Togashi, T., Yamamoto, N., Seo, M., Sato, S., Yamada, T., Mori, H., Tajima, N., et al. (2014). Klebsormidium flaccidum genome reveals primary factors for plant terrestrial adaptation. Nature Communications 5:3978. https://doi.org/10.1038/ncomms4978.
Jaillon, O., Aury, J.-M., Noel, B., Policriti, A., Clepet, C., Casagrande, A., Choisne, N., Aubourg, S., Vitulo, N., Jubin, C., et al. (2007). The grapevine genome sequence suggests ancestral hexaploidization in major angiosperm phyla. Nature 449:463-467. https://doi.org/10.1038/nature06148.
Kim, N.-H., Jayakodi, M., Lee, S.-C., Choi, B.-S., Jang, W., Lee, J., Kim, H.H., Waminal, N.E., Lakshmanan, M., van Nguyen, B., et al. (2018). Genome and evolution of the shade-requiring medicinal herb Panax ginseng. Plant Biotechnology Journal 16:1904-1917. https://doi.org/10.1111/pbi.12926.
Lang, D., Ullrich, K.K., Murat, F., Fuchs, J., Jenkins, J., Haas, F.B., Piednoel, M., Gundlach, H., Van Bel, M., and Meyberg, R.J.T.P.J. (2018). The Physcomitrella patens chromosome‐scale assembly reveals moss genome structure and evolution. The Plant Journal 93:515-533. https://doi.org/10.1111/tpj.13801.
Lin, T., Xu, X., Ruan, J., Liu, S., Wu, S., Shao, X., Wang, X., Gan, L., Qin, B., Yang, Y., et al. (2018). Genome analysis of Taraxacum kok-saghyz Rodin provides new insights into rubber biosynthesis. National Science Review 5:78-87. https://doi.org/10.1093/nsr/nwx101.
Liu, B., Yan, J., Li, W., Yin, L., Li, P., Yu, H., Xing, L., Cai, M., Wang, H., Zhao, M., et al. (2020a). Mikania micrantha genome provides insights into the molecular mechanism of rapid growth. Nature Communications 11:340. https://doi.org/10.1038/s41467-019-13926-4.
Liu, H., Wang, X., Wang, G., Cui, P., Wu, S., Ai, C., Hu, N., Li, A., He, B., Shao, X., et al. (2021). The nearly complete genome of Ginkgo biloba illuminates gymnosperm evolution. Nature Plants 7:748-756. https://doi.org/10.1038/s41477-021-00933-x.
Liu, J., Shi, C., Shi, C.-C., Li, W., Zhang, Q.-J., Zhang, Y., Li, K., Lu, H.-F., Shi, C., Zhu, S.-T., et al. (2020b). The Chromosome-based rubber tree genome provides new insights into spurge genome evolution and rubber biosynthesis. Molecular Plant 13:336-350. https://doi.org/10.1016/j.molp.2019.10.017.
Lv, Q., Qiu, J., Liu, J., Li, Z., Zhang, W., Wang, Q., Fang, J., Pan, J., Chen, Z., Cheng, W., et al. (2020). The Chimonanthus salicifolius genome provides insight into magnoliid evolution and flavonoid biosynthesis. The Plant journal 103:1910-1923. https://doi.org/10.1111/tpj.14874.
Merchant, S.S., Prochnik, S.E., Vallon, O., Harris, E.H., Karpowicz, S.J., Witman, G.B., Terry, A., Salamov, A., Fritz-Laylin, L.K., and Maréchal-Drouard, L.J.S. (2007). The Chlamydomonas genome reveals the evolution of key animal and plant functions. Science 318:245-250. https://doi.org/10.1126/science.114360.
Myburg, A.A., Grattapaglia, D., Tuskan, G.A., Hellsten, U., Hayes, R.D., Grimwood, J., Jenkins, J., Lindquist, E., Tice, H., Bauer, D., et al. (2014). The genome of Eucalyptus grandis. Nature 510:356-362. https://doi.org/10.1038/nature13308.
Nishiyama, T., Sakayama, H., de Vries, J., Buschmann, H., Saint-Marcoux, D., Ullrich, K.K., Haas, F.B., Vanderstraeten, L., Becker, D., Lang, D., et al. (2018). The chara genome: secondary complexity and implications for plant terrestrialization. Cell 174:448-464.e424. https://doi.org/10.1016/j.cell.2018.06.033.
Ouyang, S., Zhu, W., Hamilton, J., Lin, H., Campbell, M., Childs, K., Thibaud-Nissen, F., Malek, R.L., Lee, Y., Zheng, L., et al. (2007). The TIGR rice genome annotation resource: improvements and new features. Nucleic Acids Research 35:D883-D887. https://doi.org/10.1093/nar/gkl976.
Paritosh, K., Yadava, S.K., Singh, P., Bhayana, L., Mukhopadhyay, A., Gupta, V., Bisht, N.C., Zhang, J., Kudrna, D.A., Copetti, D., et al. (2021). A chromosome-scale assembly of allotetraploid Brassica juncea (AABB) elucidates comparative architecture of the A and B genomes. Plant Biotechnology Journal 19:602-614. https://doi.org/10.1111/pbi.13492.
Peng, Z., Bredeson, J.V., Wu, G.A., Shu, S., Rawat, N., Du, D., Parajuli, S., Yu, Q., You, Q., Rokhsar, D.S., et al. (2020). A chromosome-scale reference genome of trifoliate orange (Poncirus trifoliata) provides insights into disease resistance, cold tolerance and genome evolution in Citrus. The Plant Journal 104:1215-1232. https://doi.org/10.1111/tpj.14993.
Project, A.G., Albert, V.A., Barbazuk, W.B., dePamphilis, C.W., Der, J.P., Leebens-Mack, J., Ma, H., Palmer, J.D., Rounsley, S., and Sankoff, D.J.S. (2013). The Amborella genome and the evolution of flowering plants. Science 342:1241089. https://doi.org/10.1126/science.1241089
Qin, C., Yu, C., Shen, Y., Fang, X., Chen, L., Min, J., Cheng, J., Zhao, S., Xu, M., and Luo, Y.J.P.o.t.N.A.o.S. (2014). Whole-genome sequencing of cultivated and wild peppers provides insights into Capsicum domestication and specialization. Proceedings of the National Academy of Sciences 111:5135-5140. https://doi.org/10.1073/pnas.1400975111.
Rabanus-Wallace, M.T., Hackauf, B., Mascher, M., Lux, T., Wicker, T., Gundlach, H., Baez, M., Houben, A., Mayer, K.F., and Guo, L.J.N.g. (2021). Chromosome-scale genome assembly provides insights into rye biology, evolution and agronomic potential. Nature Genetics 53:564-573. https://doi.org/10.1038/s41588-021-00807-0.
Rellstab, C., Zoller, S., Sailer, C., Tedder, A., Gugerli, F., Shimizu, K.K., Holderegger, R., Widmer, A., and Fischer, M.C. (2020). Genomic signatures of convergent adaptation to Alpine environments in three Brassicaceae species. Molecular Ecology 29:4350-4365. https://doi.org/10.1111/mec.15648.
Reyes-Chin-Wo, S., Wang, Z., Yang, X., Kozik, A., Arikit, S., Song, C., Xia, L., Froenicke, L., Lavelle, D.O., Truco, M.-J., et al. (2017). Genome assembly with in vitro proximity ligation data and whole-genome triplication in lettuce. Nature Communications 8:14953. https://doi.org/10.1038/ncomms14953.
Sato, S., Tabata, S., Hirakawa, H., Asamizu, E., Shirasawa, K., Isobe, S., Kaneko, T., Nakamura, Y., Shibata, D., Aoki, K., et al. (2012). The tomato genome sequence provides insights into fleshy fruit evolution. Nature 485:635-641. https://doi.org/10.1038/nature11119.
Scaglione, D., Reyes-Chin-Wo, S., Acquadro, A., Froenicke, L., Portis, E., Beitel, C., Tirone, M., Mauro, R., Lo Monaco, A., Mauromicale, G., et al. (2016). The genome sequence of the outbreeding globe artichoke constructed de novo incorporating a phase-aware low-pass sequencing strategy of F1 progeny. Scientific Reports 6:19427. https://doi.org/10.1038/srep19427.
Schnable, P.S., Ware, D., Fulton, R.S., Stein, J.C., Wei, F., Pasternak, S., Liang, C., Zhang, J., Fulton, L., and Graves, T.A.J.s. (2009). The B73 maize genome: complexity, diversity, and dynamics. Science 326:1112-1115. https://doi.org/10.1126/science.1178534.
Scott, A.D., Zimin, A.V., Puiu, D., Workman, R., Britton, M., Zaman, S., Caballero, M., Read, A.C., Bogdanove, A.J., and Burns, E.J.b. (2020). The giant sequoia genome and proliferation of disease resistance genes. bioRxiv. https://doi.org/10.1101/2020.03.17.995944
Shen, Q., Zhang, L., Liao, Z., Wang, S., Yan, T., Shi, P., Liu, M., Fu, X., Pan, Q., Wang, Y., et al. (2018). The genome of Artemisia annua provides insight into the evolution of asteraceae family and artemisinin biosynthesis. Molecular Plant 11:776-788. https://doi.org/10.1016/j.molp.2018.03.015.
Sollars, E.S.A., Harper, A.L., Kelly, L.J., Sambles, C.M., Ramirez-Gonzalez, R.H., Swarbreck, D., Kaithakottil, G., Cooper, E.D., Uauy, C., Havlickova, L., et al. (2017). Genome sequence and genetic diversity of European ash trees. Nature 541:212-216. https://doi.org/10.1038/nature20786.
Song, C., Liu, Y., Song, A., Dong, G., Zhao, H., Sun, W., Ramakrishnan, S., Wang, Y., Wang, S., Li, T., et al. (2018). The Chrysanthemum nankingense genome provides insights into the evolution and diversification of chrysanthemum flowers and medicinal traits. Molecular Plant 11:1482-1491. https://doi.org/10.1016/j.molp.2018.10.003.
Song, X., Sun, P., Yuan, J., Gong, K., Li, N., Meng, F., Zhang, Z., Li, X., Hu, J., Wang, J., et al. The celery genome sequence reveals sequential paleo-polyploidizations, karyotype evolution and resistance gene reduction in apiales. Plant Biotechnology Journal 19(4): 731-744. https://doi.org/10.1111/pbi.13499.
Song, X., Wang, J., Li, N., Yu, J., Meng, F., Wei, C., Liu, C., Chen, W., Nie, F., Zhang, Z., et al. (2019). Deciphering the high-quality genome sequence of coriander that causes controversial feelings. Plant Biotechnology Journal 18:1444-1456. https://doi.org/10.1111/pbi.13310.
Song, Z., Lin, C., Xing, P., Fen, Y., Jin, H., Zhou, C., Gu, Y.Q., Wang, J., and Li, X. (2020). A high-quality reference genome sequence of Salvia miltiorrhiza provides insights into tanshinone synthesis in its red rhizomes. The Plant Genome 13:e20041. https://doi.org/10.1002/tpg2.20041.
Kaul, S., Koo, H.L., Jenkins, J., Rizzo, M., Rooney, T., Tallon, L.J., Feldblyum, T., Nierman, W., Benito, M.-I., and Lin, X.J.N. (2000). Analysis of the genome sequence of the flowering plant Arabidopsis thaliana. Nature 408:796-815. https://doi.org/10.1038/35048692.
Unver, T., Wu, Z., Sterck, L., Turktas, M., Lohaus, R., Li, Z., Yang, M., He, L., Deng, T., Escalante, F.J., et al. (2017). Genome of wild olive and the evolution of oil biosynthesis. Proceedings of the National Academy of Sciences 114:E9413. https://doi.org/10.1073/pnas.1708621114.
Verde, I., Abbott, A.G., Scalabrin, S., Jung, S., Shu, S., Marroni, F., Zhebentyayeva, T., Dettori, M.T., Grimwood, J., Cattonaro, F., et al. (2013). The high-quality draft genome of peach (Prunus persica) identifies unique patterns of genetic diversity, domestication and genome evolution. Nature Genetics 45:487-494. https://doi.org/10.1038/ng.2586.
Wan, T., Liu, Z.-M., Li, L.-F., Leitch, A.R., Leitch, I.J., Lohaus, R., Liu, Z.-J., Xin, H.-P., Gong, Y.-B., Liu, Y., et al. (2018). A genome for gnetophytes and early evolution of seed plants. Nature Plants 4:82-89. https://doi.org/10.1038/s41477-017-0097-2.
Wang, F., Wang, G.-L., Hou, X.-L., Li, M.-Y., Xu, Z.-S., and Xiong, A.-S. (2018a). The genome sequence of ‘Kurodagosun’, a major carrot variety in Japan and China, reveals insights into biological research and carrot breeding. Molecular Genetics and Genomics 293:861-871. https://doi.org/10.1007/s00438-018-1428-3.
Wang, L., He, F., Huang, Y., He, J., Yang, S., Zeng, J., Deng, C., Jiang, X., Fang, Y., Wen, S., et al. (2018b). Genome of wild mandarin and domestication history of Mandarin. Molecular Plant 11:1024-1037. https://doi.org/10.1016/j.molp.2018.06.001.
Wang, X., Gao, L., Jiao, C., Stravoravdis, S., Hosmani, P.S., Saha, S., Zhang, J., Mainiero, S., Strickler, S.R., and Catala, C.J.N.c. (2020). Genome of Solanum pimpinellifolium provides insights into structural variants during tomato breeding. Nature communications 11:1-11. | https://doi.org/10.1038/s41467-020-19682-0.
Wang, X., Xu, Y., Zhang, S., Cao, L., Huang, Y., Cheng, J., Wu, G., Tian, S., Chen, C., Liu, Y., et al. (2017). Genomic analyses of primitive, wild and cultivated citrus provide insights into asexual reproduction. Nature Genetics 49:765-772. https://doi.org/10.1038/ng.3839.
Wu, G.A., Prochnik, S., Jenkins, J., Salse, J., Hellsten, U., Murat, F., Perrier, X., Ruiz, M., Scalabrin, S., Terol, J., et al. (2014). Sequencing of diverse mandarin, pummelo and orange genomes reveals complex history of admixture during citrus domestication. Nature Biotechnology 32:656-662. https://doi.org/10.1038/nbt.2906.
Wu, J., Wang, Z., Shi, Z., Zhang, S., Ming, R., Zhu, S., Khan, M.A., Tao, S., Korban, S.S., and Wang, H.J.G.r. (2013). The genome of the pear (Pyrus bretschneideri Rehd.). Genome research 23:396-408. https://doi.org/10.1101/gr.144311.112.
Xu, Q., Chen, L.-L., Ruan, X., Chen, D., Zhu, A., Chen, C., Bertrand, D., Jiao, W.-B., Hao, B.-H., Lyon, M.P., et al. (2013). The draft genome of sweet orange (Citrus sinensis). Nature Genetics 45:59-66. https://doi.org/10.1038/ng.2472.
Xu, Z., Gao, R., Pu, X., Xu, R., Wang, J., Zheng, S., Zeng, Y., Chen, J., He, C., and Song, J. (2020). Comparative genome analysis of Scutellaria baicalensis and Scutellaria barbata reveals the evolution of active flavonoid biosynthesis. Genomics, Proteomics & Bioinformatics 18:230-240. https://doi.org/10.1016/j.gpb.2020.06.002.
Yang, J., Zhang, G., Zhang, J., Liu, H., Chen, W., Wang, X., Li, Y., Dong, Y., and Yang, S. (2017). Hybrid de novo genome assembly of the Chinese herbal fleabane Erigeron breviscapus. GigaScience 6(6): gix028. https://doi.org/10.1093/gigascience/gix028.
Zhang, G., Liu, X., Quan, Z., Cheng, S., Xu, X., Pan, S., Xie, M., Zeng, P., Yue, Z., Wang, W., et al. (2012a). Genome sequence of foxtail millet (Setaria italica) provides insights into grass evolution and biofuel potential. Nature Biotechnology 30:549-554. https://doi.org/10.1038/nbt.2195.
Zhang, J., Lei, Y., Wang, B., Li, S., Yu, S., Wang, Y., Li, H., Liu, Y., Ma, Y., and Dai, H.J.P.b.j. (2020a). The high‐quality genome of diploid strawberry (Fragaria nilgerrensis) provides new insights into anthocyanin accumulation. Plant Biotechnology Journal 18:1908-1924. https://doi.org/10.1111/pbi.13351.
Zhang, L., Chen, F., Zhang, X., Li, Z., Zhao, Y., Lohaus, R., Chang, X., Dong, W., Ho, S.Y., and Liu, X.J.N. (2020b). The water lily genome and the early evolution of flowering plants. Nature 577:79-84. https://doi.org/10.1038/s41586-019-1852-5.
Zhang, L., Cai, X., Wu, J., Liu, M., Grob, S., Cheng, F., Liang, J., Cai, C., Liu, Z., Liu, B., et al. (2018). Improved Brassica rapa reference genome by single-molecule sequencing and chromosome conformation capture technologies. Horticulture Research 5:50. https://doi.org/10.1038/s41438-018-0071-9.
Zhang, Q., Chen, W., Sun, L., Zhao, F., Huang, B., Yang, W., Tao, Y., Wang, J., Yuan, Z., Fan, G., et al. (2012b). The genome of Prunus mume. Nature Communications 3:1318. https://doi.org/10.1038/ncomms2290.
Zhao, D., Hamilton, J.P., Bhat, W.W., Johnson, S.R., Godden, G.T., Kinser, T.J., Boachon, B., Dudareva, N., Soltis, D.E., Soltis, P.S., et al. (2019). A chromosomal-scale genome assembly of Tectona grandis reveals the importance of tandem gene duplication and enables discovery of genes in natural product biosynthetic pathways. GigaScience 8(3): giz005. https://doi.org/10.1093/gigascience/giz005.
Zhou, Q., Tang, D., Huang, W., Yang, Z., Zhang, Y., Hamilton, J.P., Visser, R.G., Bachem, C.W., Robin Buell, C., and Zhang, Z.J.N.g. (2020). Haplotype-resolved genome analyses of a heterozygous diploid potato. Nature Genetics 52:1018-1023. https://doi.org/10.1038/s41588-020-0699-x.

## Sheet: Supplementary Table 2
Supplementary Table 2. Number of full-length TPS genes, PF01397-domain-genes and PF03936-domain-genes in 74 plant species across 19 orders.
Order	Species	Abbreviation	full-length gene	PF03936-domian-gene	PF01397-domain-gene
Brassicales	Brassica_rapa	brra	37	3	0
	Brassica_napus	bnap	70	9	6
	Brassica_juncea	bjun	64	5	3
	Arabis_alpina	aalp	15	4	2
	Arabidopsis_thaliana	arth	33	1	0
Sapindales	Poncirus_trifoliata	ptri	36	5	1
	Citrus_ichangensis	cnsi	10	5	2
	Citrus_medica	cmed	47	8	18
	Citrus_sinensis	cisi	38	11	6
	Citrus_grandis	cgra	55	16	5
	Citrus_reticulata	ceti	59	19	12
	Citrus_clementina	ccna	10	1	1
	Atalantia_buxifolia	abux	35	13	9
Myrtales	Eucalyptus_grandis	eugr	77	18	4
Malpighiales	Hevea_brasiliensis	hbra	96	33	12
Rosales	Pyrus bretschneideri	pybr	29	3	0
	Prunus_mume	prmu	28	2	1
	Prunus_persica	pper	29	1	1
	Fragaria_nilgerrensis	fsis	36	2	0
	Fragaria_vesca	frve	40	11	7
Vitales	Vitis_vinifera	vivi	55	28	15
Asterales	Artemisia_annua	anua	100	15	10
	Chrysanthemum_nankingense	chna	108	36	14
	Chrysanthemum_seticuspe	cpes	107	64	31
	Cynara_cardunculus	cyca	30	6	1
	Erigeron_breviscapus	erbr	44	32	13
	Helianthus_annuus	hean	77	16	6
	Lactuca_sativa	lasa	44	4	5
	Mikania_micrantha	mimi	82	5	1
	Taraxacum_kok-saghyz	tako	33	3	9
Apiales	Apium_graveolens	apgr	35	11	4
	Coriandrum_sativum	cosa	44	19	6
	Daucus_carota	daca	24	11	2
	Panax_ginseng	pagi	42	9	9
Lamiales	Olea_europaea	oleu	57	15	4
	Fraxinus_excelsior	fior	43	16	6
	Tectona_grandis	tegr	69	7	7
	Scutellaria_baicalensis	ssis	36	11	3
	Salvia_miltiorrhgiza	smza	54	2	1
	Scutellaria_barbata	scba	31	5	2
	Salvia_splendens	sasp	110	16	6
	Rosmarinus_officinalis	roof	37	5	3
	Pogostemon_cablin	poca	149	106	27
	Origanum_vulgare	ovre	49	13	3
	Ocimum_basilicum	ocba	192	53	29
	Origanum_majorana	oana	36	13	4
	Callicarpa_americana	caam	57	7	4
Solanales	Solanum_pimpinellifolium	spim	30	5	1
	Solanum_tuberosum	stub	150	39	11
	Solanum_lycopersicum	soly	34	13	4
	Capsicum_annuum_var._glabriusculum	cman	56	15	12
	Capsicum_annuum	cuum	53	29	17
Poales	Secale_cereale	scer	50	6	0
	Zea_mays	zema	38	4	0
	Setaria_italica	sita	36	2	6
	Sorghum_bicolor	sbic	39	3	0
	Oryza_sativa	orsa	44	6	4
Laurales	Litsea_cubeba	licu	54	23	7
	Cinnamomum_kanehirae	ckae	84	30	16
	Chimonanthus_salicifolius	csal	47	5	9
basal_Angiosperms	Nymphaea_colorata	nyco	66	28	20
	Amborella_trichopoda	amtr	16	15	9
Gymnospermae	Taxus_wallichiana	tawa	24	19	24
	Sequoiadendron_giganteum	sgig	104	32	42
	Gnetum_montanum	gnmo	20	38	12
	Ginkgo_biloba	gibi	34	1	1
Lycopodiophyta	Selaginella_moellendorffii	semo	21	31	3
Bryophyte	Physcomitrella_patens	phpa	4	0	0
	Marchantia_polymorpha	mapo	7	2	0
Zygnematophyceae	Mesotaenium_endlicherianum	meen	0	0	0
	Spirogloea_muscicola	spmu	0	0	0
Charophyta	Chara_braunii	cbra	0	0	0
	Klebsormidium_nitens	klni	0	5	0
Chlorophyta	Chlamydomonas_reinhardtii	ctii	0	0	0
Total			3600	1049	513

## Sheet: Supplementary Table 3
Supplementary Table 3. Characterized gymnosperms TPS genes in the scientific literature.
Species	Gene name	Subfamilies	Main_product	Reference
Picea abies	AF461459.1	TPS_d1	(+)-3-carene syn	Martin et al., 2004
	AY473624.1	TPS_d1	(-)-limonene syn
	AY473623.1	TPS_d1	(-)-linalool syn
	AY473622.1	TPS_d1	(-)-α/β-pinene syn
	AY473626.1	TPS_d1	myrcene syn
	AY473627.1	TPS_d1	E,E-α-farnesene syn
	AY473625.1	TPS_d2	longifolene syn
	AY473619.1	TPS_d3	E-α-bisabolene syn
	AY473621.1	TPS_d3	levopimaradiene/abietadiene syn
	AY473620.1	TPS_d3	isopimara-7,15-diene syn
Picea sitchensis	unpublished	TPS_d1	(-)limonene syn
	AAP72020.1	TPS_d1	(-)-pinene syn
Abies grandis	AAF61453.1	TPS_d1	β-phellandrene syn
	AAB71084.1	TPS_d1	myrcene syn
	AAF61455.1	TPS_d1	α-pinene/limonene syn
	AAF61454.1	TPS_d1	terpinolene syn
	AAB70907.1	TPS_d1	(-)-limonene syn
	AAB71085.1	TPS_d1	(-)-pinene syn
	AAB70707.1	TPS_d1	(-)-camphene syn
	AAC05727.1	TPS_d2	δ-selinene syn
	AAC05728.1	TPS_d2	γ-humulene syn
	AAC24192.1	TPS_d3	E-α-bisabolene syn
	AAB05407.1	TPS_d3	abietadiene syn
Pinus taeda	AAO61228.1	TPS_d1	(+)-α-pinene syn
	AAO61225.1	TPS_d1	(-)-α-pinene syn
	AAO61227.1	TPS_d1	α-terpineol syn
	AAO61226.1	TPS_d1	α-farnesene syn
Taxus brevifolia	AAC49310.1	TPS_d2	taxadiene syn
Ginkgo biloba	AAL09965.1	TPS_d3	levopimaradiene syn
Martin, D.M., Fäldt, J., and Bohlmann, J. (2004). Functional characterization of nine norway spruce TPS genes and evolution of gymnosperm terpene synthases of the TPS-d subfamily. Plant Physiology 135:1908-1927. https://doi.org/10.1104/pp.104.042028.

## Sheet: Supplementary Table 4
Supplementary Table 4. Characterized 15 angiosperms TPS genes in the scientific literature.
Species	Gene_name	Subfamilies	Other name
Arabidopsis thaliana	arth_AT1G31950	TPS_a	ATTPS29
(Aubourg et al., 2002; Zhou & Pichersky, 2020)	arth_AT1G33750	TPS_a	ATTPS22
	arth_AT1G48800	TPS_a	ATTPS28
	arth_AT1G61120	TPS_e/f	ATTPS04
	arth_AT1G61680	TPS_g	ATTPS14
	arth_AT1G66020	TPS_a	ATTPS26
	arth_AT1G70080	TPS_a	ATTPS06
	arth_AT1G79460	TPS_e/f	ATTPS32
	arth_AT2G23230	TPS_a	ATTPS05
	arth_AT2G24210	TPS_b	ATTPS10
	arth_AT3G14490	TPS_a	ATTPS17
	arth_AT3G14520	TPS_a	ATTPS18
	arth_AT3G14540	TPS_a	ATTPS19
	arth_AT3G25810	TPS_b	ATTPS24
	arth_AT3G25820	TPS_b	ATTPS27
	arth_AT3G25830	TPS_b	ATTPS23
	arth_AT3G29110	TPS_a	ATTPS16
	arth_AT3G29190	TPS_a	ATTPS15
	arth_AT3G29410	TPS_a	ATTPS25
	arth_AT3G32030	TPS_a	ATTPS30
	arth_AT4G02780	TPS_c	ATTPS31
	arth_AT4G13280	TPS_a	ATTPS12
	arth_AT4G13300	TPS_a	ATTPS13
	arth_AT4G15870	TPS_a	ATTPS01
	arth_AT4G16730	TPS_b	ATTPS02
	arth_AT4G16740	TPS_b	ATTPS03
	arth_AT4G20200	TPS_a	ATTPS07
	arth_AT4G20210	TPS_a	ATTPS08
	arth_AT4G20230	TPS_a	ATTPS09
	arth_AT5G23960	TPS_a	ATTPS21
	arth_AT5G44630	TPS_a	ATTPS11
	arth_AT5G48110	TPS_a	ATTPS20
Solanum lycopersicum	soly_Solyc01g101170.2	TPS_a1	31
(Zhou & Pichersky, 2020)	soly_Solyc01g101180.2	TPS_a1	32
	soly_Solyc01g101190.2	TPS_a1	33
	soly_Solyc01g101210.2	TPS_a1	35
	soly_Solyc01g105870.2	TPS_b	3
	soly_Solyc01g105880.2	TPS_b	4(MTS2)
	soly_Solyc01g105890.2	TPS_b	5(MTS1)
	soly_Solyc01g105920.2	TPS_b	7
	soly_Solyc01g105960.2	TPS_b	8
	soly_Solyc02g079840.1	TPS_b	38
	soly_Solyc02g079890.1	TPS_b	25
	soly_Solyc02g079910.1	TPS_b	27
	soly_Solyc03g006550.2	TPS_e/f	46
	soly_Solyc03g007730.1	TPS_b	47
	soly_Solyc04g051620.1	TPS_a1	48
	soly_Solyc04g054380.1	TPS_a1	28
	soly_Solyc06g059930.2	TPS_a1	12(CAHS)
	soly_Solyc06g060180.1	TPS_a1	36
	soly_Solyc06g084240.1	TPS_c	40(CPS1)
	soly_Solyc07g008690.2	TPS_a1	16
	soly_Solyc07g066670.2	TPS_e/f	23(KS)
	soly_Solyc08g005640.2	TPS_e/f	21
	soly_Solyc08g005710.2	TPS_c	41
	soly_Solyc08g005720.2	TPS_e/f	18
	soly_Solyc09g092470.2	TPS_a1	14
	soly_Solyc10g005390.2	TPS_g	39
	soly_Solyc10g005410.2	TPS_g	37
	soly_Solyc12g006570.1	TPS_a1	17
Vitis vinifera	vivi_GSVIVG01000401001	TPS_b	VvTPS34
(Martin et al., 2010)	vivi_GSVIVG01001153001	TPS_c	VvTPS68
	vivi_GSVIVG01001155001	TPS_c	VvTPS67
	vivi_GSVIVG01002351001	TPS_f	NA
	vivi_GSVIVG01002718001	TPS_g	VvTPS63
	vivi_GSVIVG01005217001	TPS_g	VvTPS53
	vivi_GSVIVG01005221001	TPS_g	VvTPS54
	vivi_GSVIVG01005268001	TPS_g	VvTPS55
	vivi_GSVIVG01005271001	TPS_g	VvTPS65
	vivi_GSVIVG01005272001	TPS_g	VvTPS56
	vivi_GSVIVG01006342001	TPS_f	NA
	vivi_GSVIVG01006399001	TPS_b	VvTPS46
	vivi_GSVIVG01006466001	TPS_g	VvTPS57
	vivi_GSVIVG01006467001	TPS_g	VvTPS58
	vivi_GSVIVG01006468001	TPS_g	NA
	vivi_GSVIVG01006589001	TPS_g	VvTPS59
	vivi_GSVIVG01006591001	TPS_g	VvTPS60
	vivi_GSVIVG01006642001	TPS_b	VvTPS47
	vivi_GSVIVG01006955001	TPS_f	NA
	vivi_GSVIVG01007468001	TPS_g	VvTPS62
	vivi_GSVIVG01012363001	TPS_b	NA
	vivi_GSVIVG01014174001	TPS_a	VvTPS20
	vivi_GSVIVG01014175001	TPS_a	VvTPS21
	vivi_GSVIVG01014323001	TPS_a	VvTPS22
	vivi_GSVIVG01014324001	TPS_a	VvTPS23
	vivi_GSVIVG01014325001	TPS_a	VvTPS24
	vivi_GSVIVG01014557001	TPS_a	VvTPS25
	vivi_GSVIVG01014558001	TPS_a	VvTPS26
	vivi_GSVIVG01014566001	TPS_a	VvTPS27
	vivi_GSVIVG01014569001	TPS_a	VvTPS28
	vivi_GSVIVG01030646001	TPS_b	VvTPS32
	vivi_GSVIVG01030647001	TPS_b	VvTPS33
	vivi_GSVIVG01033458001	TPS_b	VvTPS31
	vivi_GSVIVG01036308001	TPS_a	VvTPS01
	vivi_GSVIVG01036312001	TPS_a	VvTPS02
	vivi_GSVIVG01036315001	TPS_a	VvTPS04
	vivi_GSVIVG01036317001	TPS_a	VvTPS05
	vivi_GSVIVG01036318001	TPS_a	NA
	vivi_GSVIVG01036320001	TPS_a	VvTPS06
	vivi_GSVIVG01036322001	TPS_a	VvTPS07
	vivi_GSVIVG01036325001	TPS_a	NA
	vivi_GSVIVG01036330001	TPS_a	VvTPS08
	vivi_GSVIVG01036343001	TPS_a	VvTPS09
	vivi_GSVIVG01036344001	TPS_a	VvTPS10
	vivi_GSVIVG01036348001	TPS_a	VvTPS11
	vivi_GSVIVG01036360001	TPS_a	VvTPS13
	vivi_GSVIVG01036361001	TPS_a	VvTPS14
	vivi_GSVIVG01036366001	TPS_a	VvTPS15
	vivi_GSVIVG01036367001	TPS_a	VvTPS30
	vivi_GSVIVG01036368001	TPS_a	NA
	vivi_GSVIVG01036370001	TPS_a	VvTPS16
	vivi_GSVIVG01036373001	TPS_a	VvTPS17
	vivi_GSVIVG01036374001	TPS_a	VvTPS18
	vivi_GSVIVG01036376001	TPS_a	VvTPS19
	vivi_GSVIVG01036724001	TPS_e	VvTPS69
Callicarpa americana	caam_01G001600.1	TPS_e	CaTPS11
(Hamilton et al., 2020)	caam_02G003100.1	TPS_a	CaTPS48
	caam_02G017800.1	TPS_a	CaTPS46
	caam_02G020100.1	TPS_a	CaTPS47
	caam_02G029600.1	TPS_a	CaTPS49
	caam_02G034800.1	TPS_a	CaTPS52
	caam_02G034900.1	TPS_a	CaTPS51
	caam_02G051900.1	TPS_a	CaTPS45
	caam_02G131300.1	TPS_b	CaTPS25
	caam_02G131400.1	TPS_b	CaTPS26
	caam_02G131500.1	TPS_b	CaTPS24
	caam_03G069500.1	TPS_g	CaTPS30
	caam_03G147600.1	TPS_a	CaTPS42
	caam_04G064600.1	TPS_b	CaTPS15
	caam_04G077300.1	TPS_b	CaTPS16
	caam_04G077500.1	TPS_b	CaTPS14
	caam_04G077600.1	TPS_b	CaTPS17
	caam_04G077700.2	TPS_b	CaTPS18
	caam_04G077900.1	TPS_b	CaTPS19
	caam_04G210600.1	TPS_g	CaTPS34
	caam_04G210900.1	TPS_g	CaTPS35
	caam_04G211000.2	TPS_g	CaTPS33
	caam_05G011300.2	TPS_a	CaTPS44
	caam_05G061600.1	TPS_f	CaTPS13
	caam_05G072700.1	TPS_g	CaTPS31
	caam_05G073000.1	TPS_b	CaTPS28
	caam_05G073200.1	TPS_b	CaTPS20
	caam_05G073300.1	TPS_b	CaTPS21
	caam_05G103700.1	TPS_e	CaTPS12
	caam_06G086600.1	TPS_b	CaTPS27
	caam_06G177300.1	TPS_b	CaTPS22
	caam_06G186600.3	TPS_c	CaTPS1
	caam_06G186900.1	TPS_c	CaTPS2
	caam_08G011000.1	TPS_a	CaTPS50
	caam_08G145900.1	TPS_g	CaTPS29
	caam_09G037800.1	TPS_c	CaTPS3
	caam_09G074500.1	TPS_a	CaTPS43
	caam_10G106300.1	TPS_a	CaTPS53
	caam_10G111100.1	TPS_e	CaTPS9
	caam_10G111700.1	TPS_c	CaTPS4
	caam_10G111900.1	TPS_c	CaTPS5
	caam_10G112000.1	TPS_c	CaTPS6
	caam_10G112800.1	TPS_e	CaTPS10
	caam_10G112900.1	TPS_c	CaTPS7
	caam_10G113600.2	TPS_c	CaTPS8
	caam_13G138200.2	TPS_g	CaTPS32
	caam_16G000600.1	TPS_b	CaTPS23
	caam_16G004100.1	TPS_a	CaTPS39
	caam_16G004300.1	TPS_a	CaTPS37
	caam_16G004500.1	TPS_a	CaTPS41
	caam_16G030300.1	TPS_a	CaTPS38
	caam_16G030500.1	TPS_a	CaTPS36
	caam_16G030600.1	TPS_a	CaTPS40
Cinnamomum kanehirae	ckae_CKAN_00037500	TPS_a	Ck_00037500
(Chaw et al., 2019)	ckae_CKAN_00205100	TPS_c	Ck_00205100
	ckae_CKAN_00205200	TPS_c	Ck_00205200
	ckae_CKAN_00496500	TPS_a	Ck_00496500
	ckae_CKAN_00496700	TPS_a	Ck_00496700
	ckae_CKAN_00496800	TPS_a	Ck_00496800
	ckae_CKAN_00497000	TPS_a	Ck_00497000
	ckae_CKAN_00505300	TPS_a	Ck_00505300
	ckae_CKAN_00576700	TPS_b	Ck_00576700
	ckae_CKAN_00577200	TPS_b	Ck_00577200
	ckae_CKAN_00577300	TPS_b	Ck_00577300
	ckae_CKAN_00577600	TPS_b	Ck_00577600
	ckae_CKAN_00600600	TPS_f	Ck_00600600
	ckae_CKAN_01222000	TPS_b	Ck_01222000
	ckae_CKAN_01223500	TPS_b	Ck_01223500
	ckae_CKAN_01223700	TPS_b	Ck_01223700
	ckae_CKAN_01223800	TPS_b	Ck_01223800
	ckae_CKAN_01223900	TPS_b	Ck_01223900
	ckae_CKAN_01699900	TPS_f	Ck_01699900
	ckae_CKAN_01700200	TPS_f	Ck_01700200
	ckae_CKAN_01721000	TPS_g	Ck_01721000
	ckae_CKAN_01721100	TPS_b	Ck_01721100
	ckae_CKAN_01721200	TPS_b	Ck_01721200
	ckae_CKAN_01721500	TPS_b	Ck_01721500
	ckae_CKAN_01721700	TPS_b	Ck_01721700
	ckae_CKAN_01721900	TPS_b	Ck_01721900
	ckae_CKAN_01723000	TPS_a	Ck_01723000
	ckae_CKAN_01723100	TPS_a	Ck_01723100
	ckae_CKAN_01723200	TPS_a	Ck_01723200
	ckae_CKAN_01723300	TPS_a	Ck_01723300
	ckae_CKAN_01723400	TPS_a	Ck_01723400
	ckae_CKAN_01723500	TPS_a	Ck_01723500
	ckae_CKAN_01733100	TPS_b	Ck_01733100
	ckae_CKAN_01735900	TPS_b	Ck_01735900
	ckae_CKAN_01736000	TPS_b	Ck_01736000
	ckae_CKAN_01736200	TPS_a	Ck_01736200
	ckae_CKAN_01736800	TPS_b	Ck_01736800
	ckae_CKAN_01737400	TPS_a	Ck_01737400
	ckae_CKAN_01751200	TPS_e	Ck_01751200
	ckae_CKAN_01752000	TPS_e	Ck_01752000
	ckae_CKAN_01775800	TPS_b	Ck_01775800
	ckae_CKAN_02245600	TPS_b	Ck_02245600
	ckae_CKAN_02276200	TPS_a	Ck_02276200
	ckae_CKAN_02276400	TPS_a	Ck_02276400
	ckae_CKAN_02276500	TPS_a	Ck_02276500
	ckae_CKAN_02276600	TPS_a	Ck_02276600
	ckae_CKAN_02276800	TPS_a	Ck_02276800
	ckae_CKAN_02276900	TPS_a	Ck_02276900
	ckae_CKAN_02277800	TPS_b	Ck_02277800
	ckae_CKAN_02279600	TPS_b	Ck_02279600
	ckae_CKAN_02280900	TPS_g	Ck_02280900
	ckae_CKAN_02281000	TPS_g	Ck_02281000
	ckae_CKAN_02283900	TPS_b	Ck_02283900
	ckae_CKAN_02284000	TPS_b	Ck_02284000
	ckae_CKAN_02388600	TPS_a	Ck_02388600
	ckae_CKAN_02388700	TPS_a	Ck_02388700
	ckae_CKAN_02388800	TPS_a	Ck_02388800
	ckae_CKAN_02585000	TPS_f	Ck_02585000
	ckae_CKAN_02585600	TPS_f	Ck_02585600
	ckae_CKAN_02585700	TPS_f	Ck_02585700
	ckae_CKAN_02726600	TPS_a	Ck_02726600
	ckae_CKAN_02730000	TPS_b	Ck_02730000
	ckae_CKAN_02730100	TPS_b	Ck_02730100
	ckae_CKAN_02730200	TPS_b	Ck_02730200
	ckae_CKAN_02731500	TPS_b	Ck_02731500
	ckae_CKAN_02732700	TPS_b	Ck_02732700
	ckae_CKAN_02734200	TPS_g	Ck_02734200
	ckae_CKAN_02746100	TPS_b	Ck_02746100
	ckae_CKAN_02747900	TPS_b	Ck_02747900
	ckae_CKAN_02753500	TPS_b	Ck_02753500
	ckae_CKAN_02754400	TPS_b	Ck_02754400
	ckae_CKAN_02758600	TPS_b	Ck_02758600
	ckae_CKAN_02760900	TPS_b	Ck_02760900
	ckae_CKAN_02765000	TPS_b	Ck_02765000
	ckae_CKAN_02766300	TPS_b	Ck_02766300
	ckae_CKAN_02770700	TPS_b	Ck_02770700
	ckae_CKAN_02774600	TPS_b	Ck_02774600
Daucus carota	daca_DCAR_002829	TPS_g	DcTPS45
(Keilwagen et al., 2017)	daca_DCAR_002830	TPS_g	DcTPS46
	daca_DCAR_002831	TPS_g	DcTPS19
	daca_DCAR_012483	TPS_c	DcTPS25
	daca_DCAR_012963	TPS_b	DcTPS02
	daca_DCAR_012965	TPS_b	DcTPS090
	daca_DCAR_013310	TPS_b	DcTPS26
	daca_DCAR_016843	TPS_e	DcTPS56
	daca_DCAR_016844	TPS_e	DcTPS28
	daca_DCAR_017536	TPS_b	DcTPS14
	daca_DCAR_018214	TPS_b	DcTPS17
	daca_DCAR_018422	TPS_c	DcTPS57
	daca_DCAR_019208	TPS_b	DcTPS33
	daca_DCAR_019490	TPS_c	DcTPS59
	daca_DCAR_023152	TPS_a	DcTPS01
	daca_DCAR_024752	TPS_g	DcTPS23
	daca_DCAR_024753	TPS_g	DcTPS60
	daca_DCAR_026971	TPS_b	DcTPS44
	daca_DCAR_026972	TPS_b	DcTPS43
	daca_DCAR_027915	TPS_f	DcTPS29
	daca_DCAR_028138	TPS_b	DcTPS62
	daca_DCAR_032119	TPS_b	DcTPS16
Eucalyptus grandis	eugr_Eucgr.B01314	TPS_a	EgranTPS001
(Külheim et al., 2015)	eugr_Eucgr.B01315	TPS_a	EgranTPS002
	eugr_Eucgr.B01942	TPS_a	EgranTPS003
	eugr_Eucgr.C02474	TPS_a	EgranTPS006
	eugr_Eucgr.C02554	TPS_a	EgranTPS007
	eugr_Eucgr.C04198	TPS_a	EgranTPS009
	eugr_Eucgr.D00666	TPS_f	EgranTPS094
	eugr_Eucgr.D00668	TPS_f	EgranTPS095
	eugr_Eucgr.D00671	TPS_f	EgranTPS096
	eugr_Eucgr.D00677	TPS_f	EgranTPS097
	eugr_Eucgr.D00678	TPS_f	EgranTPS098
	eugr_Eucgr.D00679	TPS_f	EgranTPS099
	eugr_Eucgr.D00680	TPS_f	EgranTPS100
	eugr_Eucgr.D00859	TPS_b	EgranTPS065
	eugr_Eucgr.D00861	TPS_b	EgranTPS066
	eugr_Eucgr.D00863	TPS_b	EgranTPS067
	eugr_Eucgr.D00864	TPS_b	EgranTPS068
	eugr_Eucgr.D00869	TPS_b	EgranTPS069
	eugr_Eucgr.D00870	TPS_b	EgranTPS070
	eugr_Eucgr.D00872	TPS_b	EgranTPS071
	eugr_Eucgr.D00874	TPS_b	EgranTPS072
	eugr_Eucgr.D01100	TPS_a	EgranTPS011
	eugr_Eucgr.D01104	TPS_a	EgranTPS012
	eugr_Eucgr.D01105	TPS_a	EgranTPS013
	eugr_Eucgr.D01106	TPS_a	EgranTPS014
	eugr_Eucgr.D01114	TPS_a	EgranTPS015
	eugr_Eucgr.E00404	TPS_a	EgranTPS016
	eugr_Eucgr.E00414	TPS_a	EgranTPS017
	eugr_Eucgr.E00415	TPS_a	EgranTPS018
	eugr_Eucgr.E00419	TPS_a	EgranTPS019
	eugr_Eucgr.E02670	TPS_a	EgranTPS020
	eugr_Eucgr.E03115	TPS_a	EgranTPS021
	eugr_Eucgr.E03311	TPS_a	EgranTPS022
	eugr_Eucgr.E03562	TPS_g	EgranTPS101
	eugr_Eucgr.E03566	TPS_g	EgranTPS103
	eugr_Eucgr.E03570	TPS_g	EgranTPS105
	eugr_Eucgr.E03571	TPS_g	EgranTPS106
	eugr_Eucgr.E03574	TPS_g	EgranTPS107
	eugr_Eucgr.E03605	TPS_g	EgranTPS110
	eugr_Eucgr.F03396	TPS_a	EgranTPS024
	eugr_Eucgr.F03398	TPS_a	EgranTPS025
	eugr_Eucgr.F03400	TPS_a	EgranTPS027
	eugr_Eucgr.F03404	TPS_a	EgranTPS028
	eugr_Eucgr.F03408	TPS_a	EgranTPS029
	eugr_Eucgr.F03412	TPS_a	EgranTPS032
	eugr_Eucgr.F03413	TPS_a	EgranTPS033
	eugr_Eucgr.F03855	TPS_e	EgranTPS093
	eugr_Eucgr.G01636	TPS_a	EgranTPS034
	eugr_Eucgr.H01472	TPS_c	EgranTPS090
	eugr_Eucgr.H04797	TPS_a	EgranTPS035
	eugr_Eucgr.H04977	TPS_a	EgranTPS036
	eugr_Eucgr.H04978	TPS_a	EgranTPS037
	eugr_Eucgr.J01451	TPS_a	EgranTPS038
	eugr_Eucgr.J01453	TPS_a	EgranTPS040
	eugr_Eucgr.K00827	TPS_b	EgranTPS077
	eugr_Eucgr.K00828	TPS_b	EgranTPS078
	eugr_Eucgr.K00876	TPS_b	EgranTPS080
	eugr_Eucgr.K00877	TPS_b	EgranTPS081
	eugr_Eucgr.K00878	TPS_b	EgranTPS082
	eugr_Eucgr.K00879	TPS_b	EgranTPS083
	eugr_Eucgr.K00881	TPS_b	EgranTPS084
	eugr_Eucgr.K03518	TPS_a	EgranTPS041
	eugr_Eucgr.L01631	TPS_a	EgranTPS042
	eugr_Eucgr.L01686	TPS_a	EgranTPS043
	eugr_Eucgr.L01753	TPS_b	EgranTPS087
	eugr_Eucgr.L02082	TPS_a	EgranTPS044
	eugr_Eucgr.L02212	TPS_b	EgranTPS088
	eugr_Eucgr.L02298	TPS_a	EgranTPS045
	eugr_Eucgr.L02418	TPS_a	EgranTPS046
	eugr_Eucgr.L02618	TPS_a	EgranTPS048
	eugr_Eucgr.L02971	TPS_a	EgranTPS049
	eugr_Eucgr.L03307	TPS_a	EgranTPS051
Origanum majorana	oana_159.g248.t1	TPS_b	Om159.g248.t1
(Bornowski et al., 2020)	oana_159.g339.t1	TPS_e/f	Om159.g339.t1
	oana_203.g235.t1	TPS_b	Om203.g235.t1
	oana_207.g64.t1	TPS_g	Om207.g64.t1
	oana_388.g100.t1	TPS_c	Om388.g100.t1
	oana_464.g3.t1	TPS_b	Om464.g3.t1
	oana_493.g13.t1	TPS_a	Om493.g13.t1
	oana_497.g150.t1	TPS_e/f	Om497.g150.t1
	oana_84780.g1.t1	TPS_b	Om84780.g1.t1
	oana_90670.g2.t1	TPS_e/f	Om90670.g2.t1
	oana_95223.g103.t1	TPS_b	Om95223.g103.t1
	oana_95223.g104.t1	TPS_b	Om95223.g104.t1
	oana_95223.g106.t1	TPS_b	Om95223.g106.t1
	oana_95223.g63.t1	TPS_b	Om95223.g63.t1
Ocimum basilicum	ocba_1204.g3.t1	TPS_c	Ob1204.g3.t1
(Bornowski et al., 2020)	ocba_1209.g7.t1	TPS_g	Ob1209.g7.t1
	ocba_1242.g52.t1	TPS_b	Ob1242.g52.t1
	ocba_1574.g24.t1	TPS_a	Ob1574.g24.t1
	ocba_1574.g25.t1	TPS_a	Ob1574.g25.t1
	ocba_1574.g26.t1	TPS_a	Ob1574.g26.t1
	ocba_1574.g27.t1	TPS_a	Ob1574.g27.t1
	ocba_1574.g30.t1	TPS_a	Ob1574.g30.t1
	ocba_1574.g31.t1	TPS_a	Ob1574.g31.t1
	ocba_1574.g32.t1	TPS_a	Ob1574.g32.t1
	ocba_1574.g33.t1	TPS_a	Ob1574.g33.t1
	ocba_1574.g34.t1	TPS_a	Ob1574.g34.t1
	ocba_1574.g35.t1	TPS_a	Ob1574.g35.t1
	ocba_1574.g36.t1	TPS_a	Ob1574.g36.t1
	ocba_1574.g37.t1	TPS_a	Ob1574.g37.t1
	ocba_1574.g65.t1	TPS_a	Ob1574.g65.t1
	ocba_1574.g66.t1	TPS_a	Ob1574.g66.t1
	ocba_1574.g67.t1	TPS_a	Ob1574.g67.t1
	ocba_1574.g68.t1	TPS_a	Ob1574.g68.t1
	ocba_1574.g69.t1	TPS_a	Ob1574.g69.t1
	ocba_1574.g71.t1	TPS_a	Ob1574.g71.t1
	ocba_1593.g71.t1	TPS_b	Ob1593.g71.t1
	ocba_1800.g10.t1	TPS_a	Ob1800.g10.t1
	ocba_1800.g7.t1	TPS_a	Ob1800.g7.t1
	ocba_1824.g34.t1	TPS_e/f	Ob1824.g34.t1
	ocba_1873.g27.t1	TPS_b	Ob1873.g27.t1
	ocba_1940.g11.t1	TPS_a	Ob1940.g11.t1
	ocba_307925.g1.t1	TPS_b	Ob307925.g1.t1
	ocba_359243.g2.t1	TPS_a	Ob359243.g2.t1
	ocba_365251.g4.t1	TPS_b	Ob365251.g4.t1
	ocba_374179.g7.t1	TPS_e/f	Ob374179.g7.t1
	ocba_374179.g8.t1	TPS_e/f	Ob374179.g8.t1
	ocba_379726.g6.t1	TPS_a	Ob379726.g6.t1
	ocba_381297.g6.t1	TPS_g	Ob381297.g6.t1
	ocba_381460.g3.t1	TPS_a	Ob381460.g3.t1
	ocba_381804.g25.t1	TPS_a	Ob381804.g25.t1
	ocba_382173.g7.t1	TPS_b	Ob382173.g7.t1
	ocba_382380.g38.t1	TPS_b	Ob382380.g38.t1
	ocba_383238.g18.t1	TPS_a	Ob383238.g18.t1
	ocba_383238.g20.t1	TPS_a	Ob383238.g20.t1
	ocba_383238.g33.t1	TPS_a	Ob383238.g33.t1
	ocba_383527.g81.t1	TPS_e/f	Ob383527.g81.t1
	ocba_383539.g33.t1	TPS_b	Ob383539.g33.t1
	ocba_383539.g35.t1	TPS_b	Ob383539.g35.t1
	ocba_384278.g7.t1	TPS_a	Ob384278.g7.t1
	ocba_384917.g50.t1	TPS_b	Ob384917.g50.t1
	ocba_384917.g63.t1	TPS_b	Ob384917.g63.t1
	ocba_384929.g276.t1	TPS_b	Ob384929.g276.t1
	ocba_384929.g99.t1	TPS_c	Ob384929.g99.t1
	ocba_385316.g6.t1	TPS_b	Ob385316.g6.t1
	ocba_386072.g23.t1	TPS_b	Ob386072.g23.t1
	ocba_386072.g46.t1	TPS_b	Ob386072.g46.t1
	ocba_386072.g51.t1	TPS_b	Ob386072.g51.t1
	ocba_386135.g4.t1	TPS_a	Ob386135.g4.t1
	ocba_449.g75.t1	TPS_b	Ob449.g75.t1
	ocba_520.g183.t1.1.5db1547c	TPS_b	Ob520.g183.t1.1.5db1547c
	ocba_520.g188.t1	TPS_b	Ob520.g188.t1
	ocba_539426.g1.t1	TPS_b	Ob539426.g1.t1
	ocba_539427.g1.t1	TPS_b	Ob539427.g1.t1
	ocba_539432.g5.t1	TPS_b	Ob539432.g5.t1
	ocba_539443.g5.t1	TPS_b	Ob539432.g6.t1
	ocba_558.g261.t1	TPS_b	Ob558.g261.t1
	ocba_558.g263.t1	TPS_b	Ob558.g263.t1
	ocba_558.g3.t1	TPS_e/f	Ob558.g3.t1
	ocba_558.g64.t1	TPS_b	Ob558.g64.t1
	ocba_691.g23.t1	TPS_a	Ob691.g23.t1
	ocba_741.g124.t1	TPS_b	Ob741.g124.t1
	ocba_741.g125.t1	TPS_b	Ob741.g125.t1
	ocba_973.g50.t1	TPS_b	Ob973.g50.t1
Origanum vulgare	ovre_111513.g3.t1	TPS_b	Ov111513.g3.t1
(Bornowski et al., 2020)	ovre_117989.g1.t1	TPS_b	Ov117989.g1.t1
	ovre_120292.g3.t1	TPS_b	Ov120292.g3.t1
	ovre_122536.g1.t1	TPS_b	Ov122536.g1.t1
	ovre_122936.g2.t1	TPS_a	Ov122936.g2.t1
	ovre_125482.g5.t1	TPS_c	Ov125482.g5.t1
	ovre_206163.g4.t1	TPS_b	Ov206163.g4.t1
	ovre_206164.g4.t1	TPS_b	Ov206164.g4.t1
	ovre_252.g22.t1	TPS_c	Ov252.g22.t1
	ovre_252.g23.t1	TPS_c	Ov252.g23.t1
	ovre_256.g154.t1	TPS_e/f	Ov256.g154.t1
	ovre_256.g155.t1	TPS_e/f	Ov256.g155.t1
	ovre_256.g157.t1	TPS_e/f	Ov256.g157.t1
	ovre_402.g17.t1	TPS_b	Ov402.g17.t1
	ovre_461.g110.t1	TPS_e/f	Ov461.g110.t1
	ovre_476.g106.t1	TPS_g	Ov476.g106.t1
	ovre_488.g11.t1	TPS_b	Ov488.g11.t1
	ovre_70972.g2.t1	TPS_a	Ov70972.g2.t1
	ovre_841.g180.t1	TPS_e/f	Ov841.g180.t1
	ovre_841.g276.t1	TPS_b	Ov841.g276.t1
	ovre_841.g277.t1	TPS_b	Ov841.g277.t1
	ovre_95283.g1.t1	TPS_e/f	Ov95283.g1.t1
Rosmarinus officinalis	roof_1030.g1009.t1	TPS_g	Ro1030.g520.t1
(Bornowski et al., 2020)	roof_1273.g160.t1	TPS_c	Ro1273.g160.t1
	roof_1432.g107.t1	TPS_b	Ro1432.g107.t1
	roof_1432.g49.t1	TPS_b	Ro1432.g49.t1
	roof_1432.g71.t1	TPS_b	Ro1432.g71.t1
	roof_1596.g3.t1	TPS_c	Ro1596.g3.t1
	roof_2179.g48.t1	TPS_c	Ro2179.g48.t1
	roof_290022.g1.t1	TPS_a	Ro290022.g1.t1
	roof_330300.g2.t1	TPS_b	Ro330300.g2.t1
	roof_345542.g1.t1	TPS_a	Ro345542.g1.t1
	roof_362200.g2.t1	TPS_e/f	Ro362200.g2.t1
	roof_381690.g1.t1	TPS_a	Ro381690.g1.t1
	roof_387766.g1.t1	TPS_a	Ro387766.g1.t1
	roof_387766.g3.t1	TPS_a	Ro387766.g3.t1
	roof_387766.g4.t1	TPS_a	Ro387766.g4.t1
	roof_389426.g1.t1	TPS_b	Ro389426.g1.t1
	roof_389791.g1.t1	TPS_b	Ro389791.g1.t1
	roof_440959.g3.t1	TPS_b	Ro440959.g3.t1
	roof_440960.g3.t1	TPS_b	Ro440960.g3.t1
	roof_821.g8.t1	TPS_e/f	Ro821.g8.t1
Tectona grandis	tegr_Tg02g10330	TPS_e/f	Tg02g10330.t8
(Bornowski et al., 2020)	tegr_Tg02g14710	TPS_e/f	Tg02g14710.t1
	tegr_Tg02g14720	TPS_e/f	Tg02g14720.t1
	tegr_Tg02g14730	TPS_e/f	Tg02g14730.t1
	tegr_Tg02g14740	TPS_e/f	Tg02g14740.t1
	tegr_Tg02g14760	TPS_e/f	Tg02g14760.t1
	tegr_Tg04g11510	TPS_a	Tg04g11510.t1
	tegr_Tg04g11530	TPS_a	Tg04g11530.t1
	tegr_Tg04g11540	TPS_a	Tg04g11540.t1
	tegr_Tg04g11550	TPS_a	Tg04g11550.t1
	tegr_Tg05g03510	TPS_a	Tg05g03510.t1
	tegr_Tg06g01310	TPS_b	Tg06g01310.t1
	tegr_Tg06g01320	TPS_b	Tg06g01320.t1
	tegr_Tg06g01330	TPS_b	Tg06g01330.t1
	tegr_Tg06g01340	TPS_b	Tg06g01340.t1
	tegr_Tg06g01350	TPS_b	Tg06g01350.t1
	tegr_Tg06g01370	TPS_b	Tg06g01370.t2
	tegr_Tg06g03220	TPS_g	Tg06g03220.t1
	tegr_Tg09g01750	TPS_a	Tg09g01750.t1
	tegr_Tg12g09930	TPS_b	Tg12g09930.t1
	tegr_Tg12g09940	TPS_b	Tg12g09940.t1
	tegr_Tg12g09950	TPS_b	Tg12g09950.t1
	tegr_Tg12g09960	TPS_b	Tg12g09960.t1
	tegr_Tg12g09970	TPS_b	Tg12g09970.t1
	tegr_Tg12g09990	TPS_b	Tg12g09990.t1
	tegr_Tg12g10010	TPS_b	Tg12g10010.t1
	tegr_Tg12g14920	TPS_b	Tg12g14920.t1
	tegr_Tg13g01940	TPS_c	Tg14g12740.t1
	tegr_Tg15g04090	TPS_c	Tg15g04090.t1
	tegr_Tg16g02120	TPS_a	Tg16g02120.t1
	tegr_Tg18g09330	TPS_b	Tg18g09330.t1
	tegr_TgUn456g00010	TPS_b	TgUn456g00010.t1
	tegr_TgUn456g00020	TPS_b	TgUn456g00020.t1
Setaria_italica	sita_SETIT_1G108500v2	TPS_g	SiTPS1
(Karunanithi et al., 2020)	sita_SETIT_1G108600v2	TPS_g	SiTPS2
	sita_SETIT_1G151900v2	TPS_a2	SiTPS3
	sita_SETIT_1G152000v2	TPS_a2	SiTPS4
	sita_SETIT_1G203500v2	TPS_e/f	SiTPS5
	sita_SETIT_1G203600v2	TPS_c	SiTPS6
	sita_SETIT_2G144400v2	TPS_e/f	SiTPS8
	sita_SETIT_2G144900v2	TPS_c	SiTPS9
	sita_SETIT_3G067100v2	TPS_a2	SiTPS11
	sita_SETIT_3G067200v2	TPS_a2	SiTPS12
	sita_SETIT_3G313700v2	TPS_e/f	SiTPS13
	sita_SETIT_6G048400v2	TPS_a2	SiTPS14
	sita_SETIT_6G048500v2	TPS_a2	SiTPS15
	sita_SETIT_6G048800v2	TPS_a2	SiTPS16
	sita_SETIT_6G048900v2	TPS_a2	SiTPS17
	sita_SETIT_6G066400v2	TPS_a2	SiTPS18
	sita_SETIT_6G068100v2	TPS_a2	SiTPS19
	sita_SETIT_6G068300v2	TPS_a2	SiTPS20
	sita_SETIT_6G068400v2	TPS_a2	SiTPS21
	sita_SETIT_6G070100v2	TPS_a2	SiTPS22
	sita_SETIT_7G013300v2	TPS_a2	SiTPS25
	sita_SETIT_7G145900v2	TPS_a2	SiTPS26
	sita_SETIT_7G146000v2	TPS_a2	SiTPS27
	sita_SETIT_7G233500v2	TPS_e/f	SiTPS28
	sita_SETIT_7G233600v2	TPS_e/f	SiTPS29
	sita_SETIT_7G275700v2	TPS_a2	SiTPS30
	sita_SETIT_8G155600v2	TPS_a2	SiTPS31
	sita_SETIT_8G192000v2	TPS_a2	SiTPS32
	sita_SETIT_9G262400v2	TPS_c	SiTPS34
	sita_SETIT_9G351400v2	TPS_c	SiTPS35
	sita_SETIT_9G405200v2	TPS_a2	SiTPS36
	sita_SETIT_9G405400v2	TPS_a2	SiTPS38
Oryza sativa	orsa_LOC_Os01g23530	TPS_a
(Song et al., 2020)	orsa_LOC_Os01g42610	TPS_a
	orsa_LOC_Os02g02930	TPS_g
	orsa_LOC_Os02g17780	TPS_c
	orsa_LOC_Os02g36140	TPS_e
	orsa_LOC_Os02g36210	TPS_c
	orsa_LOC_Os02g36220	TPS_e
	orsa_LOC_Os02g36264	TPS_e
	orsa_LOC_Os03g22634	TPS_a
	orsa_LOC_Os03g24640	TPS_a
	orsa_LOC_Os03g24680	TPS_a
	orsa_LOC_Os03g24690	TPS_a
	orsa_LOC_Os03g31430	TPS_a
	orsa_LOC_Os04g09900	TPS_c
	orsa_LOC_Os04g26960	TPS_a
	orsa_LOC_Os04g27070	TPS_a
	orsa_LOC_Os04g27190	TPS_a
	orsa_LOC_Os04g27340	TPS_a
	orsa_LOC_Os04g27400	TPS_a
	orsa_LOC_Os04g27540	TPS_a
	orsa_LOC_Os04g27720	TPS_a
	orsa_LOC_Os04g27790	TPS_a
	orsa_LOC_Os04g52210	TPS_e
	orsa_LOC_Os04g52230	TPS_e
	orsa_LOC_Os04g52240	TPS_e
	orsa_LOC_Os07g11790	TPS_a
	orsa_LOC_Os08g04500	TPS_a
	orsa_LOC_Os08g07080	TPS_a
	orsa_LOC_Os11g28530	TPS_e
	orsa_LOC_Os12g30824	TPS_e
Coriandrum sativum	cosa_Cs02G00689	TPS_b
(Song et al., 2020)	cosa_Cs02G01499	TPS_e
	cosa_Cs02G01500	TPS_e
	cosa_Cs02G02477	TPS_a
	cosa_Cs02G02478	TPS_a
	cosa_Cs02G02594	TPS_b
	cosa_Cs03G02392	TPS_a
	cosa_Cs03G02562	TPS_a
	cosa_Cs04G01112	TPS_a
	cosa_Cs04G02804	TPS_b
	cosa_Cs04G02805	TPS_b
	cosa_Cs04G02887	TPS_b
	cosa_Cs04G02888	TPS_b
	cosa_Cs05G01395	TPS_f
	cosa_Cs05G01401	TPS_f
	cosa_Cs05G02037	TPS_b
	cosa_Cs08G00356	TPS_c
	cosa_Cs08G00617	TPS_b
	cosa_Cs08G01799	TPS_c
	cosa_Cs08G01944	TPS_b
	cosa_Cs09G04485	TPS_b
	cosa_Cs09G04486	TPS_b
	cosa_Cs11G00452	TPS_a
	cosa_Cs11G00453	TPS_a
	cosa_CsUnG00259	TPS_b
	cosa_CsUnG00772	TPS_a
	cosa_CsUnG01547	TPS_a
	cosa_CsUnG01548	TPS_a
Aubourg, S., Lecharny, A., and Bohlmann, J. (2002). Genomic analysis of the terpenoid synthase (AtTPS) gene family of Arabidopsis thaliana. Molecular Genetics and Genomics 267:730-745. https://doi.org/10.1007/s00438-002-0709-y. Zhou, F., and Pichersky, E. (2020). The complete functional characterisation of the terpene synthase family in tomato. New Phytologist 226:1341-1360. https://doi.org/10.11…

## Sheet: Supplementary Table 5
Supplementary Table 5. Classification of all full-length TPS genes found in 74 plant species across 19 orders.
Gene_id	TPS_Subfamily
aalp_AA2G026500	TPS_g
aalp_AA2G034100	TPS_e/f
aalp_AA3G163300	TPS_a1
aalp_AA3G163500	TPS_a1
aalp_AA5G230300	TPS_b
aalp_AA6G038300	TPS_c
aalp_AA6G274100	TPS_b
aalp_AA7G035600	TPS_a1
aalp_AA7G036700	TPS_a1
aalp_AA8G220300	TPS_a1
aalp_AA8G415900	TPS_a1
aalp_AAs42715U000100	TPS_a1
aalp_AAs66747U002400	TPS_b
aalp_AAs66747U002500	TPS_b
aalp_AAs67262U000200	TPS_e/f
abux_sb10569	TPS_b
abux_sb11271	TPS_a1
abux_sb12543	TPS_a1
abux_sb13240	TPS_a1
abux_sb16226	TPS_g
abux_sb16244	TPS_g
abux_sb16246	TPS_b
abux_sb16247	TPS_b
abux_sb18071	TPS_c
abux_sb18542	TPS_b
abux_sb18792	TPS_a1
abux_sb18798	TPS_a1
abux_sb18814	TPS_a1
abux_sb18815	TPS_a1
abux_sb18920	TPS_b
abux_sb18960	TPS_b
abux_sb19021	TPS_g
abux_sb23019	TPS_c
abux_sb25003	TPS_a1
abux_sb26050	TPS_b
abux_sb27143	TPS_e/f
abux_sb28349	TPS_e/f
abux_sb28525	TPS_a1
abux_sb28952	TPS_a1
abux_sb28958	TPS_a1
abux_sb28961	TPS_a1
abux_sb28963	TPS_a1
abux_sb31064	TPS_b
abux_sb31111	TPS_a1
abux_sb31490	TPS_a1
abux_sb32402	TPS_a1
abux_sb34427	TPS_g
abux_sb36245	TPS_b
abux_sb36290	TPS_b
abux_sb37333	TPS_a1
amtr_s00002p00174180	TPS_g
amtr_s00003p00254990	TPS_g
amtr_s00007p00269050	TPS_b
amtr_s00007p00269150	TPS_b
amtr_s00011p00232950	TPS_c
amtr_s00032p00213840	TPS_e/f
amtr_s00032p00219230	TPS_b
amtr_s00032p00219920	TPS_b
amtr_s00032p00224550	TPS_b
amtr_s00043p00177130	TPS_g
amtr_s00043p00183580	TPS_g
amtr_s00066p00144770	TPS_g
amtr_s00066p00168590	TPS_e/f
amtr_s00103p00046860	TPS_c
amtr_s00169p00016140	TPS_b
amtr_s00352p00011630	TPS_c
anua_gene-CTI12_AA002300	TPS_a1
anua_gene-CTI12_AA004750	TPS_g
anua_gene-CTI12_AA006940	TPS_b
anua_gene-CTI12_AA024810	TPS_a1
anua_gene-CTI12_AA043550	TPS_e/f
anua_gene-CTI12_AA060550	TPS_b
anua_gene-CTI12_AA062250	TPS_a1
anua_gene-CTI12_AA063210	TPS_g
anua_gene-CTI12_AA064130	TPS_a1
anua_gene-CTI12_AA068290	TPS_b
anua_gene-CTI12_AA068310	TPS_b
anua_gene-CTI12_AA070440	TPS_a1
anua_gene-CTI12_AA070800	TPS_a1
anua_gene-CTI12_AA094210	TPS_a1
anua_gene-CTI12_AA094970	TPS_b
anua_gene-CTI12_AA101390	TPS_a1
anua_gene-CTI12_AA133630	TPS_a1
anua_gene-CTI12_AA141430	TPS_c
anua_gene-CTI12_AA150100	TPS_a1
anua_gene-CTI12_AA150590	TPS_a1
anua_gene-CTI12_AA151160	TPS_a1
anua_gene-CTI12_AA161770	TPS_b
anua_gene-CTI12_AA161800	TPS_b
anua_gene-CTI12_AA169080	TPS_a1
anua_gene-CTI12_AA174150	TPS_a1
anua_gene-CTI12_AA178090	TPS_a1
anua_gene-CTI12_AA194690	TPS_c
anua_gene-CTI12_AA204440	TPS_b
anua_gene-CTI12_AA208170	TPS_b
anua_gene-CTI12_AA232700	TPS_a1
anua_gene-CTI12_AA232720	TPS_a1
anua_gene-CTI12_AA240250	TPS_e/f
anua_gene-CTI12_AA240260	TPS_e/f
anua_gene-CTI12_AA240420	TPS_b
anua_gene-CTI12_AA241510	TPS_a1
anua_gene-CTI12_AA248860	TPS_e/f
anua_gene-CTI12_AA257900	TPS_b
anua_gene-CTI12_AA270150	TPS_a1
anua_gene-CTI12_AA270180	TPS_a1
anua_gene-CTI12_AA270970	TPS_b
anua_gene-CTI12_AA277400	TPS_a1
anua_gene-CTI12_AA293650	TPS_b
anua_gene-CTI12_AA296440	TPS_b
anua_gene-CTI12_AA300640	TPS_a1
anua_gene-CTI12_AA305130	TPS_a1
anua_gene-CTI12_AA320470	TPS_a1
anua_gene-CTI12_AA324350	TPS_b
anua_gene-CTI12_AA339930	TPS_a1
anua_gene-CTI12_AA348930	TPS_a1
anua_gene-CTI12_AA350260	TPS_a1
anua_gene-CTI12_AA381410	TPS_a1
anua_gene-CTI12_AA381770	TPS_a1
anua_gene-CTI12_AA384850	TPS_a1
anua_gene-CTI12_AA405060	TPS_g
anua_gene-CTI12_AA408270	TPS_b
anua_gene-CTI12_AA411630	TPS_a1
anua_gene-CTI12_AA415620	TPS_a1
anua_gene-CTI12_AA415630	TPS_a1
anua_gene-CTI12_AA429260	TPS_b
anua_gene-CTI12_AA430590	TPS_b
anua_gene-CTI12_AA440260	TPS_b
anua_gene-CTI12_AA442100	TPS_b
anua_gene-CTI12_AA445750	TPS_b
anua_gene-CTI12_AA449000	TPS_a1
anua_gene-CTI12_AA450520	TPS_a1
anua_gene-CTI12_AA458740	TPS_b
anua_gene-CTI12_AA461210	TPS_a1
anua_gene-CTI12_AA467320	TPS_a1
anua_gene-CTI12_AA470860	TPS_b
anua_gene-CTI12_AA471080	TPS_c
anua_gene-CTI12_AA471510	TPS_a1
anua_gene-CTI12_AA473110	TPS_a1
anua_gene-CTI12_AA475410	TPS_a1
anua_gene-CTI12_AA487700	TPS_a1
anua_gene-CTI12_AA488320	TPS_b
anua_gene-CTI12_AA493140	TPS_a1
anua_gene-CTI12_AA493970	TPS_a1
anua_gene-CTI12_AA506910	TPS_a1
anua_gene-CTI12_AA522240	TPS_c
anua_gene-CTI12_AA543730	TPS_b
anua_gene-CTI12_AA543740	TPS_b
anua_gene-CTI12_AA553590	TPS_b
anua_gene-CTI12_AA555350	TPS_a1
anua_gene-CTI12_AA556040	TPS_b
anua_gene-CTI12_AA565070	TPS_b
anua_gene-CTI12_AA576580	TPS_a1
anua_gene-CTI12_AA581310	TPS_b
anua_gene-CTI12_AA582720	TPS_a1
anua_gene-CTI12_AA589110	TPS_g
anua_gene-CTI12_AA591920	TPS_b
anua_gene-CTI12_AA592370	TPS_b
anua_gene-CTI12_AA594390	TPS_a1
anua_gene-CTI12_AA598830	TPS_b
anua_gene-CTI12_AA599660	TPS_a1
anua_gene-CTI12_AA602400	TPS_g
anua_gene-CTI12_AA606980	TPS_a1
anua_gene-CTI12_AA609650	TPS_b
anua_gene-CTI12_AA615460	TPS_b
anua_gene-CTI12_AA625350	TPS_e/f
anua_gene-CTI12_AA625900	TPS_b
apgr_Ag10G00733	TPS_c
apgr_Ag10G00904	TPS_b
apgr_Ag11G03222	TPS_e/f
apgr_Ag11G03223	TPS_e/f
apgr_Ag11G04983	TPS_a1
apgr_Ag11G04984	TPS_a1
apgr_Ag11G04985	TPS_a1
apgr_Ag11G04986	TPS_a1
apgr_Ag11G04987	TPS_a1
apgr_Ag1G00149	TPS_b
apgr_Ag1G00256	TPS_a1
apgr_Ag1G00277	TPS_a1
apgr_Ag1G01879	TPS_b
apgr_Ag2G01009	TPS_a1
apgr_Ag2G01387	TPS_e/f
apgr_Ag2G01390	TPS_e/f
apgr_Ag2G01494	TPS_e/f
apgr_Ag2G02391	TPS_c
apgr_Ag2G02697	TPS_a1
apgr_Ag2G02743	TPS_b
apgr_Ag2G02893	TPS_a1
apgr_Ag2G02895	TPS_a1
apgr_Ag2G02898	TPS_a1
apgr_Ag3G00772	TPS_a1
apgr_Ag3G00885	TPS_a1
apgr_Ag3G00924	TPS_a1
apgr_Ag4G02016	TPS_b
apgr_Ag7G00639	TPS_b
apgr_Ag7G00641	TPS_b
apgr_Ag7G00714	TPS_b
apgr_Ag7G00718	TPS_b
apgr_Ag7G02405	TPS_a1
apgr_Ag7G02406	TPS_a1
apgr_Ag8G00782	TPS_e/f
apgr_AgUnG01087	TPS_b
arth_AT1G31950	TPS_a1
arth_AT1G33750	TPS_a1
arth_AT1G48800	TPS_a1
arth_AT1G48820	TPS_a1
arth_AT1G61120	TPS_e/f
arth_AT1G61680	TPS_g
arth_AT1G66020	TPS_a1
arth_AT1G70080	TPS_a1
arth_AT1G79460	TPS_e/f
arth_AT2G23230	TPS_a1
arth_AT2G24210	TPS_b
arth_AT3G14490	TPS_a1
arth_AT3G14520	TPS_a1
arth_AT3G14540	TPS_a1
arth_AT3G25810	TPS_b
arth_AT3G25820	TPS_b
arth_AT3G25830	TPS_b
arth_AT3G29110	TPS_a1
arth_AT3G29190	TPS_a1
arth_AT3G29410	TPS_a1
arth_AT3G32030	TPS_a1
arth_AT4G02780	TPS_c
arth_AT4G13280	TPS_a1
arth_AT4G13300	TPS_a1
arth_AT4G15870	TPS_a1
arth_AT4G16730	TPS_b
arth_AT4G16740	TPS_b
arth_AT4G20200	TPS_a1
arth_AT4G20210	TPS_a1
arth_AT4G20230	TPS_a1
arth_AT5G23960	TPS_a1
arth_AT5G44630	TPS_a1
arth_AT5G48110	TPS_a1
bjun_A01_VARUNA_g1141	TPS_a1
bjun_A01_VARUNA_g2022	TPS_b
bjun_A01_VARUNA_g2755	TPS_a1
bjun_A01_VARUNA_g2770	TPS_a1
bjun_A01_VARUNA_g3003	TPS_e/f
bjun_A01_VARUNA_g4219	TPS_a1
bjun_A02_VARUNA_g1420	TPS_a1
bjun_A02_VARUNA_g3348	TPS_a1
bjun_A03_VARUNA_g2749	TPS_b
bjun_A03_VARUNA_g2903	TPS_c
bjun_A03_VARUNA_g3654	TPS_a1
bjun_A03_VARUNA_g3656	TPS_a1
bjun_A03_VARUNA_g4441	TPS_a1
bjun_A03_VARUNA_g4927	TPS_a1
bjun_A03_VARUNA_g4929	TPS_a1
bjun_A04_VARUNA_g1240	TPS_a1
bjun_A06_VARUNA_g3139	TPS_a1
bjun_A06_VARUNA_g3900	TPS_b
bjun_A06_VARUNA_g3901	TPS_b
bjun_A06_VARUNA_g3903	TPS_b
bjun_A07_VARUNA_g4292	TPS_e/f
bjun_A08_VARUNA_g1458	TPS_a1
bjun_A08_VARUNA_g1489	TPS_a1
bjun_A09_VARUNA_g1560	TPS_g
bjun_A09_VARUNA_g1585	TPS_e/f
bjun_A09_VARUNA_g1805	TPS_a1
bjun_A09_VARUNA_g2017	TPS_a1
bjun_A09_VARUNA_g206	TPS_c
bjun_A09_VARUNA_g5373	TPS_b
bjun_A09_VARUNA_g748	TPS_a1
bjun_A10_VARUNA_g1195	TPS_a1
bjun_A10_VARUNA_g1473	TPS_a1
bjun_A10_VARUNA_g2079	TPS_a1
bjun_B01_VARUNA_g2047	TPS_a1
bjun_B01_VARUNA_g3357	TPS_a1
bjun_B01_VARUNA_g3360	TPS_a1
bjun_B01_VARUNA_g3956	TPS_a1
bjun_B01_VARUNA_g712	TPS_a1
bjun_B01_VARUNA_g713	TPS_a1
bjun_B02_VARUNA_g2895	TPS_b
bjun_B02_VARUNA_g3207	TPS_a1
bjun_B02_VARUNA_g3368	TPS_a1
bjun_B03_VARUNA_g3160	TPS_b
bjun_B03_VARUNA_g3471	TPS_b
bjun_B03_VARUNA_g3797	TPS_c
bjun_B03_VARUNA_g3802	TPS_c
bjun_B03_VARUNA_g4480	TPS_c
bjun_B04_VARUNA_g1321	TPS_b
bjun_B04_VARUNA_g3114	TPS_a1
bjun_B04_VARUNA_g647	TPS_a1
bjun_B05_VARUNA_g4867	TPS_a1
bjun_B05_VARUNA_g77	TPS_e/f
bjun_B06_VARUNA_g1201	TPS_a1
bjun_B06_VARUNA_g1589	TPS_a1
bjun_B06_VARUNA_g2012	TPS_e/f
bjun_B06_VARUNA_g800	TPS_b
bjun_B07_VARUNA_g4652	TPS_a1
bjun_B07_VARUNA_g4653	TPS_a1
bjun_B08_VARUNA_g1255	TPS_a1
bjun_B08_VARUNA_g1582	TPS_a1
bjun_B08_VARUNA_g1655	TPS_b
bjun_B08_VARUNA_g1851	TPS_a1
bjun_B08_VARUNA_g2334	TPS_b
bjun_B08_VARUNA_g3028	TPS_e/f
bnap_GWHGANRE001729	TPS_a1
bnap_GWHGANRE002579	TPS_b
bnap_GWHGANRE004454	TPS_a1
bnap_GWHGANRE008339	TPS_a1
bnap_GWHGANRE012164	TPS_b
bnap_GWHGANRE012348	TPS_b
bnap_GWHGANRE012496	TPS_c
bnap_GWHGANRE013221	TPS_a1
bnap_GWHGANRE013967	TPS_a1
bnap_GWHGANRE014440	TPS_a1
bnap_GWHGANRE014442	TPS_a1
bnap_GWHGANRE015710	TPS_a1
bnap_GWHGANRE015806	TPS_a1
bnap_GWHGANRE015809	TPS_a1
bnap_GWHGANRE015840	TPS_e/f
bnap_GWHGANRE017200	TPS_a1
bnap_GWHGANRE026502	TPS_a1
bnap_GWHGANRE027241	TPS_b
bnap_GWHGANRE027243	TPS_b
bnap_GWHGANRE032012	TPS_e/f
bnap_GWHGANRE033259	TPS_b
bnap_GWHGANRE033416	TPS_a1
bnap_GWHGANRE033437	TPS_a1
bnap_GWHGANRE033446	TPS_a1
bnap_GWHGANRE035687	TPS_c
bnap_GWHGANRE036144	TPS_a1
bnap_GWHGANRE037035	TPS_g
bnap_GWHGANRE037057	TPS_e/f
bnap_GWHGANRE037259	TPS_a1
bnap_GWHGANRE037262	TPS_a1
bnap_GWHGANRE037505	TPS_a1
bnap_GWHGANRE037512	TPS_a1
bnap_GWHGANRE037515	TPS_a1
bnap_GWHGANRE042986	TPS_a1
bnap_GWHGANRE043270	TPS_a1
bnap_GWHGANRE046364	TPS_a1
bnap_GWHGANRE050148	TPS_a1
bnap_GWHGANRE052870	TPS_a1
bnap_GWHGANRE060895	TPS_b
bnap_GWHGANRE061132	TPS_b
bnap_GWHGANRE062206	TPS_a1
bnap_GWHGANRE062208	TPS_a1
bnap_GWHGANRE069246	TPS_a1
bnap_GWHGANRE069650	TPS_a1
bnap_GWHGANRE069752	TPS_e/f
bnap_GWHGANRE071368	TPS_e/f
bnap_GWHGANRE077925	TPS_a1
bnap_GWHGANRE079758	TPS_a1
bnap_GWHGANRE083586	TPS_a1
bnap_GWHGANRE085960	TPS_e/f
bnap_GWHGANRE088759	TPS_a1
bnap_GWHGANRE088988	TPS_a1
bnap_GWHGANRE089716	TPS_b
bnap_GWHGANRE089719	TPS_b
bnap_GWHGANRE089722	TPS_b
bnap_GWHGANRE090605	TPS_a1
bnap_GWHGANRE090758	TPS_a1
bnap_GWHGANRE091286	TPS_a1
bnap_GWHGANRE091292	TPS_a1
bnap_GWHGANRE094284	TPS_b
bnap_GWHGANRE097448	TPS_b
bnap_GWHGANRE098911	TPS_c
bnap_GWHGANRE099450	TPS_a1
bnap_GWHGANRE100648	TPS_g
bnap_GWHGANRE100692	TPS_e/f
bnap_GWHGANRE100996	TPS_a1
bnap_GWHGANRE101372	TPS_a1
bnap_GWHGANRE103254	TPS_a1
bnap_GWHGANRE104556	TPS_a1
bnap_GWHGANRE104579	TPS_a1
brra_GWHGAAES001133	TPS_a1
brra_GWHGAAES001981	TPS_b
brra_GWHGAAES003718	TPS_a1
brra_GWHGAAES003721	TPS_a1
brra_GWHGAAES003722	TPS_a1
brra_GWHGAAES003725	TPS_a1
brra_GWHGAAES007636	TPS_a1
brra_GWHGAAES011656	TPS_b
brra_GWHGAAES011827	TPS_b
brra_GWHGAAES011976	TPS_c
brra_GWHGAAES012733	TPS_a1
brra_GWHGAAES012735	TPS_a1
brra_GWHGAAES013527	TPS_a1
brra_GWHGAAES013997	TPS_a1
brra_GWHGAAES014000	TPS_a1
brra_GWHGAAES015339	TPS_a1
brra_GWHGAAES015386	TPS_a1
brra_GWHGAAES015617	TPS_e/f
brra_GWHGAAES016823	TPS_a1
brra_GWHGAAES026287	TPS_a1
brra_GWHGAAES026295	TPS_a1
brra_GWHGAAES027027	TPS_b
brra_GWHGAAES027028	TPS_b
brra_GWHGAAES027031	TPS_b
brra_GWHGAAES031898	TPS_e/f
brra_GWHGAAES033191	TPS_b
brra_GWHGAAES033343	TPS_a1
brra_GWHGAAES033402	TPS_a1
brra_GWHGAAES035708	TPS_c
brra_GWHGAAES036263	TPS_a1
brra_GWHGAAES037191	TPS_g
brra_GWHGAAES037215	TPS_e/f
brra_GWHGAAES037427	TPS_a1
brra_GWHGAAES037690	TPS_a1
brra_GWHGAAES043486	TPS_a1
brra_GWHGAAES043781	TPS_a1
brra_GWHGAAES044374	TPS_a1
caam_01G001600.1	TPS_e/f
caam_02G003100.1	TPS_a1
caam_02G017800.1	TPS_a1
caam_02G020100.1	TPS_a1
caam_02G029600.1	TPS_a1
caam_02G034800.1	TPS_a1
caam_02G034900.1	TPS_a1
caam_02G035600.1	TPS_a1
caam_02G051900.1	TPS_a1
caam_02G131300.1	TPS_b
caam_02G131400.1	TPS_b
caam_02G131500.1	TPS_b
caam_03G069500.1	TPS_g
caam_03G147600.1	TPS_a1
caam_03G175700.2	TPS_a1
caam_04G064600.1	TPS_b
caam_04G077300.1	TPS_b
caam_04G077500.1	TPS_b
caam_04G077600.1	TPS_b
caam_04G077700.2	TPS_b
caam_04G077900.1	TPS_b
caam_04G099500.1	TPS_b
caam_04G210600.1	TPS_g
caam_04G210900.1	TPS_g
caam_04G211000.2	TPS_g
caam_05G011300.2	TPS_a1
caam_05G061600.1	TPS_e/f
caam_05G072700.1	TPS_g
caam_05G072900.4	TPS_b
caam_05G073000.1	TPS_b
caam_05G073200.1	TPS_b
caam_05G073300.1	TPS_b
caam_05G103700.1	TPS_e/f
caam_06G086600.1	TPS_b
caam_06G177300.1	TPS_b
caam_06G186600.3	TPS_c
caam_06G186900.1	TPS_c
caam_08G011000.1	TPS_a1
caam_08G145900.1	TPS_g
caam_09G037800.1	TPS_c
caam_09G074500.1	TPS_a1
caam_10G106300.1	TPS_a1
caam_10G111100.1	TPS_e/f
caam_10G111700.1	TPS_c
caam_10G111900.1	TPS_c
caam_10G112000.1	TPS_c
caam_10G112800.1	TPS_e/f
caam_10G112900.1	TPS_c
caam_10G113600.2	TPS_c
caam_13G138200.2	TPS_g
caam_16G000600.1	TPS_b
caam_16G004100.1	TPS_a1
caam_16G004300.1	TPS_a1
caam_16G004500.1	TPS_a1
caam_16G030300.1	TPS_a1
caam_16G030500.1	TPS_a1
caam_16G030600.1	TPS_a1
ccna_gene-CICLE_v10004558mg	TPS_g
ccna_gene-CICLE_v10006575mg	TPS_e/f
ccna_gene-CICLE_v10014262mg	TPS_e/f
ccna_gene-CICLE_v10014632mg	TPS_g
ccna_gene-CICLE_v10014707mg	TPS_g
ccna_gene-CICLE_v10014790mg	TPS_b
ccna_gene-CICLE_v10017785mg	TPS_b
ccna_gene-CICLE_v10018045mg	TPS_b
ccna_gene-CICLE_v10018875mg	TPS_c
ccna_gene-CICLE_v10023706mg	TPS_c
ceti_MSYJ043190	TPS_a1
ceti_MSYJ043550	TPS_a1
ceti_MSYJ043630	TPS_a1
ceti_MSYJ045690	TPS_b
ceti_MSYJ054830	TPS_b
ceti_MSYJ078310	TPS_g
ceti_MSYJ083400	TPS_g
ceti_MSYJ083460	TPS_b
ceti_MSYJ083530	TPS_b
ceti_MSYJ083540	TPS_b
ceti_MSYJ093370	TPS_a1
ceti_MSYJ098750	TPS_b
ceti_MSYJ123030	TPS_b
ceti_MSYJ146630	TPS_a1
ceti_MSYJ151510	TPS_b
ceti_MSYJ151520	TPS_b
ceti_MSYJ151540	TPS_b
ceti_MSYJ153290	TPS_a1
ceti_MSYJ153940	TPS_g
ceti_MSYJ172250	TPS_a1
ceti_MSYJ172940	TPS_b
ceti_MSYJ172960	TPS_b
ceti_MSYJ175270	TPS_g
ceti_MSYJ181130	TPS_b
ceti_MSYJ183850	TPS_b
ceti_MSYJ183880	TPS_g
ceti_MSYJ183890	TPS_g
ceti_MSYJ183900	TPS_b
ceti_MSYJ184600	TPS_e/f
ceti_MSYJ187370	TPS_b
ceti_MSYJ196990	TPS_b
ceti_MSYJ202500	TPS_a1
ceti_MSYJ216420	TPS_b
ceti_MSYJ218730	TPS_c
ceti_MSYJ228100	TPS_a1
ceti_MSYJ228180	TPS_a1
ceti_MSYJ228190	TPS_a1
ceti_MSYJ228220	TPS_a1
ceti_MSYJ228250	TPS_a1
ceti_MSYJ228260	TPS_a1
ceti_MSYJ228430	TPS_a1
ceti_MSYJ228440	TPS_a1
ceti_MSYJ228550	TPS_a1
ceti_MSYJ228560	TPS_a1
ceti_MSYJ228570	TPS_a1
ceti_MSYJ228590	TPS_a1
ceti_MSYJ228610	TPS_a1
ceti_MSYJ228670	TPS_a1
ceti_MSYJ228680	TPS_a1
ceti_MSYJ228970	TPS_a1
ceti_MSYJ240660	TPS_a1
ceti_MSYJ242330	TPS_c
ceti_MSYJ248480	TPS_e/f
ceti_MSYJ250030	TPS_a1
ceti_MSYJ266250	TPS_b
ceti_MSYJ266490	TPS_a1
ceti_MSYJ271140	TPS_b
ceti_MSYJ271160	TPS_b
ceti_MSYJ271170	TPS_b
cgra_Cg2g012900	TPS_a1
cgra_Cg2g017580	TPS_g
cgra_Cg2g017630	TPS_b
cgra_Cg2g017700	TPS_b
cgra_Cg2g017710	TPS_b
cgra_Cg2g022810	TPS_a1
cgra_Cg2g022850	TPS_a1
cgra_Cg2g022860	TPS_a1
cgra_Cg2g022870	TPS_a1
cgra_Cg2g022910	TPS_a1
cgra_Cg2g022930	TPS_a1
cgra_Cg2g022940	TPS_a1
cgra_Cg2g023030	TPS_a1
cgra_Cg2g023110	TPS_a1
cgra_Cg2g023250	TPS_a1
cgra_Cg2g023260	TPS_a1
cgra_Cg2g023270	TPS_a1
cgra_Cg2g023300	TPS_a1
cgra_Cg2g023360	TPS_a1
cgra_Cg2g023380	TPS_a1
cgra_Cg2g023430	TPS_a1
cgra_Cg2g040820	TPS_b
cgra_Cg2g040850	TPS_g
cgra_Cg2g040860	TPS_g
cgra_Cg2g040870	TPS_b
cgra_Cg2g040890	TPS_g
cgra_Cg2g041640	TPS_e/f
cgra_Cg2g044690	TPS_b
cgra_Cg3g004050	TPS_b
cgra_Cg3g004080	TPS_b
cgra_Cg3g004090	TPS_b
cgra_Cg3g004140	TPS_b
cgra_Cg3g018570	TPS_a1
cgra_Cg3g018590	TPS_a1
cgra_Cg4g011140	TPS_a1
cgra_Cg5g005840	TPS_a1
cgra_Cg5g017600	TPS_c
cgra_Cg5g022140	TPS_a1
cgra_Cg5g022150	TPS_a1
cgra_Cg5g026880	TPS_a1
cgra_Cg5g027770	TPS_b
cgra_Cg5g027780	TPS_b
cgra_Cg5g035420	TPS_c
cgra_Cg8g012040	TPS_b
cgra_Cg8g018180	TPS_b
cgra_Cg8g018190	TPS_b
cgra_Cg8g018200	TPS_b
cgra_Cg8g018230	TPS_b
cgra_Cg8g018240	TPS_b
cgra_Cg9g012100	TPS_g
cgra_Cg9g012400	TPS_a1
cgra_Cg9g015880	TPS_g
cgra_Cg9g029130	TPS_e/f
cgra_CgUng018780	TPS_b
cgra_CgUng019540	TPS_b
chna_CHR00003567	TPS_a1
chna_CHR00003575	TPS_a1
chna_CHR00003587	TPS_a1
chna_CHR00007294	TPS_a1
chna_CHR00007317	TPS_a1
chna_CHR00008795	TPS_a1
chna_CHR00008799	TPS_a1
chna_CHR00009128	TPS_g
chna_CHR00009605	TPS_b
chna_CHR00011686	TPS_a1
chna_CHR00011811	TPS_g
chna_CHR00011983	TPS_a1
chna_CHR00014522	TPS_a1
chna_CHR00017155	TPS_b
chna_CHR00017158	TPS_b
chna_CHR00018849	TPS_a1
chna_CHR00019106	TPS_g
chna_CHR00019606	TPS_a1
chna_CHR00020569	TPS_c
chna_CHR00021487	TPS_a1
chna_CHR00021488	TPS_a1
chna_CHR00022874	TPS_a1
chna_CHR00022880	TPS_a1
chna_CHR00023603	TPS_e/f
chna_CHR00023605	TPS_e/f
chna_CHR00024665	TPS_a1
chna_CHR00024666	TPS_a1
chna_CHR00024671	TPS_a1
chna_CHR00024765	TPS_e/f
chna_CHR00026125	TPS_b
chna_CHR00026311	TPS_a1
chna_CHR00028348	TPS_a1
chna_CHR00029928	TPS_b
chna_CHR00031970	TPS_a1
chna_CHR00034448	TPS_a1
chna_CHR00034520	TPS_c
chna_CHR00034652	TPS_a1
chna_CHR00036466	TPS_a1
chna_CHR00036647	TPS_b
chna_CHR00036648	TPS_b
chna_CHR00036650	TPS_b
chna_CHR00036652	TPS_b
chna_CHR00036707	TPS_b
chna_CHR00037658	TPS_g
chna_CHR00037753	TPS_b
chna_CHR00038364	TPS_a1
chna_CHR00038633	TPS_g
chna_CHR00039896	TPS_b
chna_CHR00039899	TPS_b
chna_CHR00041561	TPS_b
chna_CHR00041563	TPS_b
chna_CHR00041568	TPS_b
chna_CHR00041571	TPS_b
chna_CHR00043168	TPS_b
chna_CHR00043653	TPS_a1
chna_CHR00044978	TPS_b
chna_CHR00045602	TPS_c
chna_CHR00047031	TPS_b
chna_CHR00048430	TPS_a1
chna_CHR00048599	TPS_b
chna_CHR00048601	TPS_b
chna_CHR00048721	TPS_a1
chna_CHR00051090	TPS_a1
chna_CHR00052468	TPS_b
chna_CHR00053713	TPS_a1
chna_CHR00057757	TPS_a1
chna_CHR00058726	TPS_e/f
chna_CHR00058727	TPS_e/f
chna_CHR00059883	TPS_a1
chna_CHR00062563	TPS_c
chna_CHR00064146	TPS_g
chna_CHR00065510	TPS_b
chna_CHR00068969	TPS_a1
chna_CHR00070346	TPS_b
chna_CHR00070428	TPS_a1
chna_CHR00072478	TPS_b
chna_CHR00072640	TPS_b
chna_CHR00072671	TPS_e/f
chna_CHR00072759	TPS_b
chna_CHR00072762	TPS_b
chna_CHR00075855	TPS_e/f
chna_CHR00076384	TPS_b
chna_CHR00076950	TPS_b
chna_CHR00077462	TPS_b
chna_CHR00077463	TPS_b
chna_CHR00078516	TPS_a1
chna_CHR00079174	TPS_b
chna_CHR00079948	TPS_e/f
chna_CHR00080354	TPS_b
chna_CHR00080388	TPS_b
chna_CHR00080861	TPS_e/f
chna_CHR00081933	TPS_b
chna_CHR00083379	TPS_a1
chna_CHR00084652	TPS_g
chna_CHR00085204	TPS_a1
chna_CHR00085420	TPS_g
chna_CHR00085433	TPS_g
chna_CHR00085644	TPS_g
chna_CHR00087702	TPS_a1
chna_CHR00087734	TPS_a1
chna_CHR00088856	TPS_a1
chna_CHR00088900	TPS_e/f
chna_CHR00090079	TPS_b
chna_CHR00091086	TPS_b
chna_CHR00091756	TPS_g
chna_CHR00093093	TPS_a1
chna_CHR00093212	TPS_b
chna_CHR00093523	TPS_g
cisi_ont_2g005610	TPS_e/f
cisi_ont_2g006430	TPS_g
cisi_ont_2g006440	TPS_g
cisi_ont_2g019900	TPS_b
cisi_ont_2g020000	TPS_b
cisi_ont_2g020060	TPS_g
cisi_ont_2g022380	TPS_a1
cisi_ont_2g023020	TPS_a1
cisi_ont_2g033920	TPS_a1
cisi_ont_3g007150	TPS_a1
cisi_ont_4g012890	TPS_a1
cisi_ont_4g016480	TPS_a1
cisi_ont_4g016540	TPS_a1
cisi_ont_4g016560	TPS_a1
cisi_ont_4g016590	TPS_a1
cisi_ont_4g016600	TPS_a1
cisi_ont_4g016620	TPS_a1
cisi_ont_4g016630	TPS_a1
cisi_ont_4g016890	TPS_a1
cisi_ont_4g016900	TPS_a1
cisi_ont_4g016940	TPS_a1
cisi_ont_4g017010	TPS_a1
cisi_ont_4g017020	TPS_a1
cisi_ont_4g017070	TPS_a1
cisi_ont_4g017100	TPS_a1
cisi_ont_4g017110	TPS_a1
cisi_ont_4g017460	TPS_a1
cisi_ont_5g010330	TPS_c
cisi_ont_5g019260	TPS_a1
cisi_ont_5g032520	TPS_c
cisi_ont_5g036250	TPS_a1
cisi_ont_5g036260	TPS_a1
cisi_ont_5g044930	TPS_a1
cisi_ont_6g025580	TPS_a1
cisi_ont_9g013410	TPS_a1
cisi_ont_9g013500	TPS_g
cisi_ont_9g013540	TPS_g
cisi_ont_9g028090	TPS_e/f
ckae_CKAN_00037500	TPS_a1
ckae_CKAN_00205100	TPS_c
ckae_CKAN_00205200	TPS_c
ckae_CKAN_00496500	TPS_a1
ckae_CKAN_00496700	TPS_a1
ckae_CKAN_00496800	TPS_a1
ckae_CKAN_00497000	TPS_a1
ckae_CKAN_00505300	TPS_a1
ckae_CKAN_00576700	TPS_b
ckae_CKAN_00577100	TPS_b
ckae_CKAN_00577200	TPS_b
ckae_CKAN_00577300	TPS_b
ckae_CKAN_00577600	TPS_b
ckae_CKAN_00600600	TPS_e/f
ckae_CKAN_00715700	TPS_c
ckae_CKAN_00873300	TPS_b
ckae_CKAN_01222000	TPS_b
ckae_CKAN_01223500	TPS_b
ckae_CKAN_01223700	TPS_b
ckae_CKAN_01223800	TPS_b
ckae_CKAN_01223900	TPS_b
ckae_CKAN_01529000	TPS_b
ckae_CKAN_01699900	TPS_e/f
ckae_CKAN_01700200	TPS_e/f
ckae_CKAN_01721000	TPS_g
ckae_CKAN_01721100	TPS_b
ckae_CKAN_01721200	TPS_b
ckae_CKAN_01721500	TPS_b
ckae_CKAN_01721700	TPS_b
ckae_CKAN_01721900	TPS_b
ckae_CKAN_01723000	TPS_a1
ckae_CKAN_01723100	TPS_a1
ckae_CKAN_01723200	TPS_a1
ckae_CKAN_01723300	TPS_a1
ckae_CKAN_01723400	TPS_a1
ckae_CKAN_01723500	TPS_a1
ckae_CKAN_01733100	TPS_b
ckae_CKAN_01735900	TPS_b
ckae_CKAN_01736000	TPS_b
ckae_CKAN_01736200	TPS_a1
ckae_CKAN_01736400	TPS_b
ckae_CKAN_01736800	TPS_b
ckae_CKAN_01737400	TPS_a1
ckae_CKAN_01751200	TPS_e/f
ckae_CKAN_01752000	TPS_e/f
ckae_CKAN_01775800	TPS_b
ckae_CKAN_02245600	TPS_b
ckae_CKAN_02276200	TPS_a1
ckae_CKAN_02276400	TPS_a1
ckae_CKAN_02276500	TPS_a1
ckae_CKAN_02276600	TPS_a1
ckae_CKAN_02276800	TPS_a1
ckae_CKAN_02276900	TPS_a1
ckae_CKAN_02277800	TPS_b
ckae_CKAN_02279600	TPS_b
ckae_CKAN_02280100	TPS_b
ckae_CKAN_02280900	TPS_g
ckae_CKAN_02281000	TPS_g
ckae_CKAN_02283900	TPS_b
ckae_CKAN_02284000	TPS_b
ckae_CKAN_02388600	TPS_a1
ckae_CKAN_02388700	TPS_a1
ckae_CKAN_02388800	TPS_a1
ckae_CKAN_02585000	TPS_e/f
ckae_CKAN_02585600	TPS_e/f
ckae_CKAN_02585700	TPS_e/f
ckae_CKAN_02726600	TPS_a1
ckae_CKAN_02730000	TPS_b
ckae_CKAN_02730100	TPS_b
ckae_CKAN_02730200	TPS_b
ckae_CKAN_02731500	TPS_b
ckae_CKAN_02732700	TPS_b
ckae_CKAN_02734200	TPS_g
ckae_CKAN_02746100	TPS_b
ckae_CKAN_02747900	TPS_b
ckae_CKAN_02753500	TPS_b
ckae_CKAN_02754400	TPS_b
ckae_CKAN_02758600	TPS_b
ckae_CKAN_02760900	TPS_b
ckae_CKAN_02765000	TPS_b
ckae_CKAN_02766300	TPS_b
ckae_CKAN_02770700	TPS_b
ckae_CKAN_02774600	TPS_b
ckae_CKAN_02784700	TPS_b
cman_Capang00g000921	TPS_a1
cman_Capang00g000922	TPS_a1
cman_Capang00g001366	TPS_a1
cman_Capang00g004051	TPS_a1
cman_Capang00g004065	TPS_c
cman_Capang00g005253	TPS_a1
cman_Capang00g005410	TPS_a1
cman_Capang01g003817	TPS_a1
cman_Capang01g004252	TPS_a1
cman_Capang01g004653	TPS_b
cman_Capang01g004654	TPS_b
cman_Capang01g004656	TPS_b
cman_Capang01g004657	TPS_b
cman_Capang01g004660	TPS_b
cman_Capang02g000995	TPS_a1
cman_Capang02g001539	TPS_a1
cman_Capang02g001893	TPS_b
cman_Capang02g001920	TPS_b
cman_Capang02g001923	TPS_b
cman_Capang02g001925	TPS_b
cman_Capang03g000973	TPS_a1
cman_Capang03g001997	TPS_b
cman_Capang03g002162	TPS_a1
cman_Capang03g002451	TPS_b
cman_Capang03g003958	TPS_a1
cman_Capang04g002275	TPS_e/f
cman_Capang05g000996	TPS_a1
cman_Capang06g000063	TPS_c
cman_Capang06g001695	TPS_a1
cman_Capang06g001705	TPS_a1
cman_Capang07g000367	TPS_a1
cman_Capang07g001427	TPS_a1
cman_Capang07g002494	TPS_e/f
cman_Capang08g000847	TPS_b
cman_Capang08g000849	TPS_b
cman_Capang09g000363	TPS_a1
cman_Capang09g000364	TPS_a1
cman_Capang09g000369	TPS_a1
cman_Capang10g000370	TPS_b
cman_Capang10g000432	TPS_g
cman_Capang11g002014	TPS_a1
cman_Capang11g002015	TPS_a1
cman_Capang11g002018	TPS_a1
cman_Capang11g002020	TPS_a1
cman_Capang11g002023	TPS_a1
cman_Capang11g002040	TPS_a1
cman_Capang11g002042	TPS_a1
cman_Capang11g002046	TPS_a1
cman_Capang12g001496	TPS_a1
cman_Capang12g001497	TPS_a1
cman_Capang12g002079	TPS_a1
cman_Capang12g002083	TPS_a1
cman_Capang12g002089	TPS_a1
cman_Capang12g002099	TPS_a1
cman_Capang12g002101	TPS_a1
cman_Capang12g002102	TPS_a1
cmed_Cm019710	TPS_a1
cmed_Cm028750	TPS_b
cmed_Cm050840	TPS_a1
cmed_Cm055040	TPS_a1
cmed_Cm055510	TPS_a1
cmed_Cm074160	TPS_b
cmed_Cm080250	TPS_a1
cmed_Cm105540	TPS_b
cmed_Cm105550	TPS_b
cmed_Cm107340	TPS_b
cmed_Cm107350	TPS_g
cmed_Cm107390	TPS_b
cmed_Cm116630	TPS_a1
cmed_Cm116680	TPS_a1
cmed_Cm116700	TPS_a1
cmed_Cm116770	TPS_a1
cmed_Cm116860	TPS_a1
cmed_Cm120350	TPS_c
cmed_Cm126610	TPS_b
cmed_Cm126620	TPS_b
cmed_Cm178790	TPS_g
cmed_Cm179670	TPS_e/f
cmed_Cm186720	TPS_b
cmed_Cm186730	TPS_b
cmed_Cm205460	TPS_a1
cmed_Cm206940	TPS_a1
cmed_Cm206950	TPS_a1
cmed_Cm206970	TPS_a1
cmed_Cm207000	TPS_a1
cmed_Cm212270	TPS_e/f
cmed_Cm230360	TPS_c
cmed_Cm232970	TPS_a1
cmed_Cm247070	TPS_a1
cmed_Cm247130	TPS_a1
cmed_Cm249680	TPS_b
cmed_Cm252610	TPS_a1
cmed_Cm257260	TPS_b
cmed_Cm269900	TPS_b
cmed_Cm269920	TPS_b
cmed_Cm269930	TPS_b
cmed_Cm269940	TPS_b
cmed_Cm279170	TPS_a1
cmed_Cm281540	TPS_b
cmed_Cm285480	TPS_g
cmed_Cm285530	TPS_a1
cmed_Cm295240	TPS_a1
cmed_Cm308360	TPS_a1
cnsi_Ci009280	TPS_a1
cnsi_Ci039970	TPS_e/f
cnsi_Ci065540	TPS_c
cnsi_Ci129610	TPS_b
cnsi_Ci138390	TPS_a1
cnsi_Ci165930	TPS_g
cnsi_Ci193510	TPS_e/f
cnsi_Ci208610	TPS_c
cnsi_Ci288600	TPS_b
cnsi_Ci288630	TPS_g
cosa_Cs02G00689	TPS_b
cosa_Cs02G01499	TPS_e/f
cosa_Cs02G01500	TPS_e/f
cosa_Cs02G02477	TPS_a1
cosa_Cs02G02478	TPS_a1
cosa_Cs02G02594	TPS_b
cosa_Cs02G02598	TPS_b
cosa_Cs03G00405	TPS_g
cosa_Cs03G02392	TPS_a1
cosa_Cs03G02562	TPS_a1
cosa_Cs04G01112	TPS_a1
cosa_Cs04G02804	TPS_b
cosa_Cs04G02805	TPS_b
cosa_Cs04G02887	TPS_b
cosa_Cs04G02888	TPS_b
cosa_Cs04G02964	TPS_a1
cosa_Cs05G01395	TPS_e/f
cosa_Cs05G01401	TPS_e/f
cosa_Cs05G01992	TPS_a1
cosa_Cs05G02037	TPS_b
cosa_Cs06G00661	TPS_g
cosa_Cs07G01779	TPS_g
cosa_Cs07G02738	TPS_b
cosa_Cs08G00170	TPS_b
cosa_Cs08G00356	TPS_c
cosa_Cs08G00617	TPS_b
cosa_Cs08G01799	TPS_c
cosa_Cs08G01944	TPS_b
cosa_Cs09G02441	TPS_b
cosa_Cs09G04485	TPS_b
cosa_Cs09G04486	TPS_b
cosa_Cs10G02887	TPS_a1
cosa_Cs11G00452	TPS_a1
cosa_Cs11G00453	TPS_a1
cosa_CsUnG00259	TPS_b
cosa_CsUnG00644	TPS_b
cosa_CsUnG00770	TPS_a1
cosa_CsUnG00772	TPS_a1
cosa_CsUnG01547	TPS_a1
cosa_CsUnG01548	TPS_a1
cosa_CsUnG01828	TPS_c
cosa_CsUnG03169	TPS_b
cosa_CsUnG06490	TPS_a1
cosa_CsUnG06724	TPS_b
cpes_Cse_sc000001.1_g290.1	TPS_a1
cpes_Cse_sc000144.1_g030.1	TPS_b
cpes_Cse_sc000151.1_g060.1	TPS_a1
cpes_Cse_sc000454.1_g100.1	TPS_b
cpes_Cse_sc000551.1_g060.1	TPS_b
cpes_Cse_sc000843.1_g020.1	TPS_b
cpes_Cse_sc001069.1_g060.1	TPS_c
cpes_Cse_sc001722.1_g010.1	TPS_g
cpes_Cse_sc002096.1_g030.1	TPS_a1
cpes_Cse_sc002111.1_g020.1	TPS_a1
cpes_Cse_sc002523.1_g010.1	TPS_g
cpes_Cse_sc002871.1_g020.1	TPS_g
cpes_Cse_sc002985.1_g030.1	TPS_b
cpes_Cse_sc003617.1_g020.1	TPS_b
cpes_Cse_sc004524.1_g090.1	TPS_b
cpes_Cse_sc005314.1_g010.1	TPS_a1
cpes_Cse_sc005332.1_g020.1	TPS_g
cpes_Cse_sc005781.1_g040.1	TPS_a1
cpes_Cse_sc006099.1_g030.1	TPS_b
cpes_Cse_sc006174.1_g030.1	TPS_b
cpes_Cse_sc006300.1_g040.1	TPS_e/f
cpes_Cse_sc006486.1_g020.1	TPS_e/f
cpes_Cse_sc006543.1_g030.1	TPS_a1
cpes_Cse_sc006762.1_g020.1	TPS_a1
cpes_Cse_sc007436.1_g030.1	TPS_a1
cpes_Cse_sc007436.1_g040.1	TPS_a1
cpes_Cse_sc007454.1_g040.1	TPS_a1
cpes_Cse_sc007495.1_g050.1	TPS_b
cpes_Cse_sc007847.1_g010.1	TPS_e/f
cpes_Cse_sc008006.1_g040.1	TPS_b
cpes_Cse_sc008608.1_g010.1	TPS_b
cpes_Cse_sc008864.1_g030.1	TPS_b
cpes_Cse_sc008919.1_g010.1	TPS_b
cpes_Cse_sc009127.1_g020.1	TPS_a1
cpes_Cse_sc010137.1_g010.1	TPS_a1
cpes_Cse_sc010487.1_g020.1	TPS_g
cpes_Cse_sc010632.1_g010.1	TPS_a1
cpes_Cse_sc010749.1_g040.1	TPS_e/f
cpes_Cse_sc010875.1_g010.1	TPS_a1
cpes_Cse_sc010973.1_g010.1	TPS_e/f
cpes_Cse_sc011100.1_g020.1	TPS_c
cpes_Cse_sc011120.1_g020.1	TPS_a1
cpes_Cse_sc011122.1_g050.1	TPS_b
cpes_Cse_sc012291.1_g020.1	TPS_b
cpes_Cse_sc012467.1_g010.1	TPS_b
cpes_Cse_sc013283.1_g010.1	TPS_a1
cpes_Cse_sc013289.1_g050.1	TPS_a1
cpes_Cse_sc013342.1_g010.1	TPS_b
cpes_Cse_sc013400.1_g070.1	TPS_a1
cpes_Cse_sc013462.1_g020.1	TPS_b
cpes_Cse_sc013637.1_g010.1	TPS_b
cpes_Cse_sc013714.1_g020.1	TPS_c
cpes_Cse_sc014367.1_g050.1	TPS_b
cpes_Cse_sc014401.1_g020.1	TPS_c
cpes_Cse_sc016691.1_g040.1	TPS_a1
cpes_Cse_sc018588.1_g020.1	TPS_b
cpes_Cse_sc018655.1_g010.1	TPS_b
cpes_Cse_sc019942.1_g010.1	TPS_g
cpes_Cse_sc020397.1_g020.1	TPS_g
cpes_Cse_sc021169.1_g010.1	TPS_b
cpes_Cse_sc021661.1_g010.1	TPS_a1
cpes_Cse_sc022472.1_g010.1	TPS_a1
cpes_Cse_sc023447.1_g010.1	TPS_a1
cpes_Cse_sc024196.1_g010.1	TPS_a1
cpes_Cse_sc025419.1_g010.1	TPS_a1
cpes_Cse_sc025933.1_g030.1	TPS_b
cpes_Cse_sc027087.1_g010.1	TPS_g
cpes_Cse_sc029391.1_g010.1	TPS_a1
cpes_Cse_sc029788.1_g010.1	TPS_a1
cpes_Cse_sc030484.1_g010.1	TPS_a1
cpes_Cse_sc032302.1_g010.1	TPS_e/f
cpes_Cse_sc033423.1_g010.1	TPS_b
cpes_Cse_sc033429.1_g010.1	TPS_a1
cpes_Cse_sc033454.1_g010.1	TPS_b
cpes_Cse_sc033523.1_g030.1	TPS_a1
cpes_Cse_sc033915.1_g030.1	TPS_a1
cpes_Cse_sc034897.1_g010.1	TPS_e/f
cpes_Cse_sc035033.1_g020.1	TPS_b
cpes_Cse_sc035344.1_g010.1	TPS_a1
cpes_Cse_sc035876.1_g020.1	TPS_g
cpes_Cse_sc035985.1_g020.1	TPS_b
cpes_Cse_sc036469.1_g010.1	TPS_a1
cpes_Cse_sc038388.1_g010.1	TPS_b
cpes_Cse_sc040348.1_g010.1	TPS_b
cpes_Cse_sc041231.1_g010.1	TPS_b
cpes_Cse_sc042074.1_g010.1	TPS_b
cpes_Cse_sc043659.1_g010.1	TPS_b
cpes_Cse_sc044648.1_g010.1	TPS_a1
cpes_Cse_sc046383.1_g020.1	TPS_b
cpes_Cse_sc047145.1_g010.1	TPS_a1
cpes_Cse_sc051291.1_g010.1	TPS_a1
cpes_Cse_sc052067.1_g010.1	TPS_e/f
cpes_Cse_sc054198.1_g010.1	TPS_b
cpes_Cse_sc056810.1_g020.1	TPS_b
cpes_Cse_sc057168.1_g010.1	TPS_e/f
cpes_Cse_sc059306.1_g010.1	TPS_a1
cpes_Cse_sc059543.1_g010.1	TPS_b
cpes_Cse_sc065295.1_g010.1	TPS_b
cpes_Cse_sc066050.1_g010.1	TPS_a1
cpes_Cse_sc077296.1_g010.1	TPS_b
cpes_Cse_sc078897.1_g010.1	TPS_a1
cpes_Cse_sc108573.1_g010.1	TPS_a1
cpes_Cse_sc119607.1_g010.1	TPS_b
cpes_Cse_sc128093.1_g010.1	TPS_a1
cpes_Cse_sc128167.1_g010.1	TPS_b
cpes_Cse_sc184424.1_g010.1	TPS_a1
cpes_Cse_sc262069.1_g010.1	TPS_a1
csal_Cs01g01526	TPS_a1
csal_Cs01g01527	TPS_a1
csal_Cs01g01930	TPS_e/f
csal_Cs01g01931	TPS_e/f
csal_Cs02g02276	TPS_a1
csal_Cs02g02278	TPS_a1
csal_Cs02g03126	TPS_a1
csal_Cs04g01164	TPS_a1
csal_Cs05g02385	TPS_b
csal_Cs05g02386	TPS_b
csal_Cs06g00660	TPS_c
csal_Cs07g00988	TPS_b
csal_Cs07g02679	TPS_b
csal_Cs08g00134	TPS_b
csal_Cs08g00135	TPS_b
csal_Cs08g00139	TPS_b
csal_Cs08g00142	TPS_b
csal_Cs08g00146	TPS_b
csal_Cs08g00299	TPS_b
csal_Cs08g00301	TPS_g
csal_Cs08g00387	TPS_b
csal_Cs08g00389	TPS_g
csal_Cs08g00838	TPS_e/f
csal_Cs08g01757	TPS_e/f
csal_Cs08g01758	TPS_e/f
csal_Cs08g01759	TPS_e/f
csal_Cs08g01761	TPS_e/f
csal_Cs08g01845	TPS_b
csal_Cs08g01847	TPS_b
csal_Cs08g01853	TPS_a1
csal_Cs08g01854	TPS_a1
csal_Cs08g01855	TPS_a1
csal_Cs08g01856	TPS_a1
csal_Cs08g01863	TPS_a1
csal_Cs08g01865	TPS_e/f
csal_Cs08g01866	TPS_e/f
csal_Cs08g01867	TPS_e/f
csal_Cs08g01868	TPS_e/f
csal_Cs08g02010	TPS_a1
csal_Cs08g02031	TPS_a1
csal_Cs08g03577	TPS_b
csal_Cs08g03578	TPS_b
csal_Cs08g03580	TPS_b
csal_Cs08g03682	TPS_g
csal_Cs10g00826	TPS_b
csal_Cs10g00827	TPS_b
csal_Cs10g00828	TPS_b
cuum_Capana00g000219	TPS_b
cuum_Capana00g001497	TPS_a1
cuum_Capana00g001498	TPS_a1
cuum_Capana01g000992	TPS_c
cuum_Capana01g003095	TPS_a1
cuum_Capana02g001089	TPS_a1
cuum_Capana02g001093	TPS_a1
cuum_Capana02g001725	TPS_a1
cuum_Capana02g002093	TPS_b
cuum_Capana02g002128	TPS_b
cuum_Capana02g002129	TPS_b
cuum_Capana03g002115	TPS_b
cuum_Capana03g002278	TPS_a1
cuum_Capana03g002529	TPS_b
cuum_Capana03g004106	TPS_a1
cuum_Capana03g004275	TPS_a1
cuum_Capana03g004282	TPS_a1
cuum_Capana03g004283	TPS_a1
cuum_Capana04g002602	TPS_e/f
cuum_Capana06g000078	TPS_c
cuum_Capana06g001763	TPS_a1
cuum_Capana07g000343	TPS_a1
cuum_Capana07g001416	TPS_a1
cuum_Capana07g001417	TPS_a1
cuum_Capana07g002506	TPS_e/f
cuum_Capana08g001669	TPS_a1
cuum_Capana08g001670	TPS_a1
cuum_Capana08g002106	TPS_b
cuum_Capana08g002108	TPS_b
cuum_Capana08g002110	TPS_b
cuum_Capana08g002111	TPS_b
cuum_Capana08g002115	TPS_b
cuum_Capana09g000386	TPS_a1
cuum_Capana09g000387	TPS_a1
cuum_Capana09g000389	TPS_a1
cuum_Capana10g000571	TPS_g
cuum_Capana11g002086	TPS_a1
cuum_Capana11g002090	TPS_a1
cuum_Capana11g002097	TPS_a1
cuum_Capana11g002102	TPS_a1
cuum_Capana11g002122	TPS_a1
cuum_Capana11g002125	TPS_a1
cuum_Capana12g001483	TPS_a1
cuum_Capana12g001816	TPS_a1
cuum_Capana12g001843	TPS_a1
cuum_Capana12g002412	TPS_a1
cuum_Capana12g002416	TPS_a1
cuum_Capana12g002428	TPS_a1
cuum_Capana12g002432	TPS_a1
cuum_Capana12g002446	TPS_a1
cuum_Capana12g002448	TPS_a1
cuum_Capana12g002449	TPS_a1
cuum_Capana12g002452	TPS_a1
cyca_gene-LOC112504089	TPS_a1
cyca_gene-LOC112504426	TPS_c
cyca_gene-LOC112504645	TPS_c
cyca_gene-LOC112504757	TPS_b
cyca_gene-LOC112504833	TPS_a1
cyca_gene-LOC112505103	TPS_a1
cyca_gene-LOC112505327	TPS_a1
cyca_gene-LOC112505526	TPS_a1
cyca_gene-LOC112515240	TPS_a1
cyca_gene-LOC112517783	TPS_a1
cyca_gene-LOC112517997	TPS_a1
cyca_gene-LOC112518094	TPS_c
cyca_gene-LOC112518210	TPS_c
cyca_gene-LOC112518419	TPS_a1
cyca_gene-LOC112519205	TPS_e/f
cyca_gene-LOC112519328	TPS_a1
cyca_gene-LOC112520385	TPS_e/f
cyca_gene-LOC112521007	TPS_b
cyca_gene-LOC112521464	TPS_b
cyca_gene-LOC112522554	TPS_e/f
cyca_gene-LOC112522847	TPS_e/f
cyca_gene-LOC112523145	TPS_g
cyca_gene-LOC112523902	TPS_g
cyca_gene-LOC112527555	TPS_a1
cyca_gene-LOC112527588	TPS_a1
cyca_gene-LOC112527638	TPS_g
cyca_gene-LOC112527948	TPS_g
cyca_gene-LOC112527994	TPS_a1
cyca_gene-LOC112528199	TPS_a1
cyca_gene-LOC112529037	TPS_b
daca_DCAR_002829	TPS_g
daca_DCAR_002830	TPS_g
daca_DCAR_002831	TPS_g
daca_DCAR_012483	TPS_c
daca_DCAR_012963	TPS_b
daca_DCAR_012965	TPS_b
daca_DCAR_013310	TPS_b
daca_DCAR_016843	TPS_e/f
daca_DCAR_016844	TPS_e/f
daca_DCAR_017536	TPS_b
daca_DCAR_018214	TPS_b
daca_DCAR_018422	TPS_c
daca_DCAR_019208	TPS_b
daca_DCAR_019490	TPS_c
daca_DCAR_023152	TPS_a1
daca_DCAR_024752	TPS_g
daca_DCAR_024753	TPS_g
daca_DCAR_024754	TPS_g
daca_DCAR_026971	TPS_b
daca_DCAR_026972	TPS_b
daca_DCAR_027915	TPS_e/f
daca_DCAR_028138	TPS_b
daca_DCAR_031915	TPS_g
daca_DCAR_032119	TPS_b
erbr_opera_scaffold_103.7	TPS_a1
erbr_opera_scaffold_10649.4	TPS_a1
erbr_opera_scaffold_1075.9	TPS_a1
erbr_opera_scaffold_10846.1	TPS_b
erbr_opera_scaffold_10899.4	TPS_a1
erbr_opera_scaffold_12639.1	TPS_b
erbr_opera_scaffold_137.7	TPS_a1
erbr_opera_scaffold_14519.1	TPS_g
erbr_opera_scaffold_14965.1	TPS_c
erbr_opera_scaffold_1587.3	TPS_b
erbr_opera_scaffold_1639.2	TPS_c
erbr_opera_scaffold_1745.1	TPS_a1
erbr_opera_scaffold_1751.2	TPS_e/f
erbr_opera_scaffold_1782.5	TPS_e/f
erbr_opera_scaffold_18864.1	TPS_b
erbr_opera_scaffold_189.7	TPS_e/f
erbr_opera_scaffold_20447.1	TPS_b
erbr_opera_scaffold_2077.1	TPS_a1
erbr_opera_scaffold_21811.1	TPS_a1
erbr_opera_scaffold_22676.1	TPS_e/f
erbr_opera_scaffold_232.4	TPS_a1
erbr_opera_scaffold_2453.2	TPS_a1
erbr_opera_scaffold_265.2	TPS_b
erbr_opera_scaffold_2930.2	TPS_b
erbr_opera_scaffold_30238.1	TPS_g
erbr_opera_scaffold_31218.1	TPS_a1
erbr_opera_scaffold_32825.1	TPS_a1
erbr_opera_scaffold_34313.1	TPS_a1
erbr_opera_scaffold_37796.1	TPS_b
erbr_opera_scaffold_38773.1	TPS_c
erbr_opera_scaffold_3995.2	TPS_c
erbr_opera_scaffold_4022.4	TPS_a1
erbr_opera_scaffold_4244.6	TPS_g
erbr_opera_scaffold_43566.1	TPS_a1
erbr_opera_scaffold_4497.5	TPS_g
erbr_opera_scaffold_472.4	TPS_e/f
erbr_opera_scaffold_5147.1	TPS_c
erbr_opera_scaffold_5652.4	TPS_g
erbr_opera_scaffold_569.5	TPS_b
erbr_opera_scaffold_6728.1	TPS_a1
erbr_opera_scaffold_7046.1	TPS_a1
erbr_opera_scaffold_9031.1	TPS_e/f
erbr_opera_scaffold_9936.1	TPS_a1
erbr_opera_scaffold_9941.1	TPS_g
eugr_Eucgr.B01314	TPS_a1
eugr_Eucgr.B01315	TPS_a1
eugr_Eucgr.B01942	TPS_a1
eugr_Eucgr.C02474	TPS_a1
eugr_Eucgr.C02554	TPS_a1
eugr_Eucgr.C04198	TPS_a1
eugr_Eucgr.D00666	TPS_e/f
eugr_Eucgr.D00668	TPS_e/f
eugr_Eucgr.D00671	TPS_e/f
eugr_Eucgr.D00677	TPS_e/f
eugr_Eucgr.D00678	TPS_e/f
eugr_Eucgr.D00679	TPS_e/f
eugr_Eucgr.D00680	TPS_e/f
eugr_Eucgr.D00859	TPS_b
eugr_Eucgr.D00861	TPS_b
eugr_Eucgr.D00863	TPS_b
eugr_Eucgr.D00864	TPS_b
eugr_Eucgr.D00868	TPS_b
eugr_Eucgr.D00869	TPS_b
eugr_Eucgr.D00870	TPS_b
eugr_Eucgr.D00872	TPS_b
eugr_Eucgr.D00874	TPS_b
eugr_Eucgr.D01100	TPS_a1
eugr_Eucgr.D01104	TPS_a1
eugr_Eucgr.D01105	TPS_a1
eugr_Eucgr.D01106	TPS_a1
eugr_Eucgr.D01114	TPS_a1
eugr_Eucgr.E00404	TPS_a1
eugr_Eucgr.E00414	TPS_a1
eugr_Eucgr.E00415	TPS_a1
eugr_Eucgr.E00416	TPS_a1
eugr_Eucgr.E00419	TPS_a1
eugr_Eucgr.E02670	TPS_a1
eugr_Eucgr.E03062	TPS_g
eugr_Eucgr.E03115	TPS_a1
eugr_Eucgr.E03311	TPS_a1
eugr_Eucgr.E03562	TPS_g
eugr_Eucgr.E03566	TPS_g
eugr_Eucgr.E03570	TPS_g
eugr_Eucgr.E03571	TPS_g
eugr_Eucgr.E03572	TPS_g
eugr_Eucgr.E03574	TPS_g
eugr_Eucgr.E03605	TPS_g
eugr_Eucgr.F03396	TPS_a1
eugr_Eucgr.F03398	TPS_a1
eugr_Eucgr.F03400	TPS_a1
eugr_Eucgr.F03403	TPS_a1
eugr_Eucgr.F03404	TPS_a1
eugr_Eucgr.F03408	TPS_a1
eugr_Eucgr.F03412	TPS_a1
eugr_Eucgr.F03413	TPS_a1
eugr_Eucgr.F03855	TPS_e/f
eugr_Eucgr.G01636	TPS_a1
eugr_Eucgr.H01472	TPS_c
eugr_Eucgr.H04797	TPS_a1
eugr_Eucgr.H04977	TPS_a1
eugr_Eucgr.H04978	TPS_a1
eugr_Eucgr.J01451	TPS_a1
eugr_Eucgr.J01453	TPS_a1
eugr_Eucgr.K00827	TPS_b
eugr_Eucgr.K00828	TPS_b
eugr_Eucgr.K00876	TPS_b
eugr_Eucgr.K00877	TPS_b
eugr_Eucgr.K00878	TPS_b
eugr_Eucgr.K00879	TPS_b
eugr_Eucgr.K00881	TPS_b
eugr_Eucgr.K03518	TPS_a1
eugr_Eucgr.L01631	TPS_a1
eugr_Eucgr.L01686	TPS_a1
eugr_Eucgr.L01753	TPS_b
eugr_Eucgr.L02082	TPS_a1
eugr_Eucgr.L02212	TPS_b
eugr_Eucgr.L02298	TPS_a1
eugr_Eucgr.L02418	TPS_a1
eugr_Eucgr.L02618	TPS_a1
eugr_Eucgr.L02971	TPS_a1
eugr_Eucgr.L03307	TPS_a1
fior_FRAEX38873_v2_000000420	TPS_e/f
fior_FRAEX38873_v2_000008040	TPS_a1
fior_FRAEX38873_v2_000010200	TPS_c
fior_FRAEX38873_v2_000027270	TPS_c
fior_FRAEX38873_v2_000027360	TPS_b
fior_FRAEX38873_v2_000046560	TPS_g
fior_FRAEX38873_v2_000051870	TPS_c
fior_FRAEX38873_v2_000084430	TPS_a1
fior_FRAEX38873_v2_000091210	TPS_b
fior_FRAEX38873_v2_000093270	TPS_g
fior_FRAEX38873_v2_000111990	TPS_a1
fior_FRAEX38873_v2_000159660	TPS_a1
fior_FRAEX38873_v2_000159670	TPS_a1
fior_FRAEX38873_v2_000165460	TPS_g
fior_FRAEX38873_v2_000179140	TPS_c
fior_FRAEX38873_v2_000179920	TPS_b
fior_FRAEX38873_v2_000179940	TPS_b
fior_FRAEX38873_v2_000182560	TPS_a1
fior_FRAEX38873_v2_000182830	TPS_a1
fior_FRAEX38873_v2_000189170	TPS_a1
fior_FRAEX38873_v2_000189190	TPS_a1
fior_FRAEX38873_v2_000203260	TPS_e/f
fior_FRAEX38873_v2_000216400	TPS_e/f
fior_FRAEX38873_v2_000216880	TPS_g
fior_FRAEX38873_v2_000218110	TPS_b
fior_FRAEX38873_v2_000232650	TPS_e/f
fior_FRAEX38873_v2_000235420	TPS_a1
fior_FRAEX38873_v2_000261290	TPS_g
fior_FRAEX38873_v2_000265990	TPS_a1
fior_FRAEX38873_v2_000266010	TPS_a1
fior_FRAEX38873_v2_000274450	TPS_a1
fior_FRAEX38873_v2_000286870	TPS_a1
fior_FRAEX38873_v2_000287110	TPS_g
fior_FRAEX38873_v2_000296850	TPS_a1
fior_FRAEX38873_v2_000303280	TPS_e/f
fior_FRAEX38873_v2_000308060	TPS_g
fior_FRAEX38873_v2_000322810	TPS_a1
fior_FRAEX38873_v2_000325440	TPS_a1
fior_FRAEX38873_v2_000332480	TPS_b
fior_FRAEX38873_v2_000333420	TPS_c
fior_FRAEX38873_v2_000355230	TPS_b
fior_FRAEX38873_v2_000355240	TPS_b
fior_FRAEX38873_v2_000397400	TPS_a1
frve_gene02063-v1.0	TPS_a1
frve_gene03135-v2.0.a2	TPS_a1
frve_gene03249-v2.0.a2	TPS_a1
frve_gene03251-v2.0.a2	TPS_a1
frve_gene03269-v2.0.a2	TPS_a1
frve_gene03282-v2.0.a2	TPS_a1
frve_gene03784-v1.0	TPS_a1
frve_gene03792-v1.0	TPS_b
frve_gene03857-v1.0	TPS_a1
frve_gene03858-v2.0.a2	TPS_a1
frve_gene03859-v2.0.a2	TPS_a1
frve_gene09971-v2.0.a2	TPS_a1
frve_gene09972-v2.0.a2	TPS_a1
frve_gene09977-v2.0.a2	TPS_a1
frve_gene10245-v1.0	TPS_b
frve_gene12092-v1.0	TPS_a1
frve_gene12094-v2.0.a2	TPS_a1
frve_gene12601-v2.0.a2	TPS_a1
frve_gene12609-v2.0.a2	TPS_a1
frve_gene14193-v1.0	TPS_a1
frve_gene15568-v1.0	TPS_a1
frve_gene15663-v1.0	TPS_a1
frve_gene18872-v1.0	TPS_a1
frve_gene18933-v2.0.a2	TPS_a1
frve_gene19489-v1.0	TPS_a1
frve_gene19690-v2.0.a2	TPS_e/f
frve_gene19699-v2.0.a2	TPS_e/f
frve_gene20288-v2.0.a2	TPS_c
frve_gene20295-v1.0	TPS_c
frve_gene23886-v2.0.a2	TPS_b
frve_gene23889-v2.0.a2	TPS_b
frve_gene24667-v1.0	TPS_b
frve_gene24674-v2.0.a2	TPS_g
frve_gene24676-v1.0	TPS_g
frve_gene27799-v1.0	TPS_c
frve_gene27801-v2.0.a2	TPS_c
frve_gene30669-v2.0.a2	TPS_g
frve_gene30965-v2.0.a2	TPS_a1
frve_gene37538-v2.0.a2	TPS_a1
frve_gene37896-v2.0.a2	TPS_b
fsis_GWHGABKC001903	TPS_a1
fsis_GWHGABKC002546	TPS_a1
fsis_GWHGABKC005935	TPS_c
fsis_GWHGABKC006013	TPS_c
fsis_GWHGABKC006014	TPS_c
fsis_GWHGABKC006671	TPS_a1
fsis_GWHGABKC008055	TPS_b
fsis_GWHGABKC008061	TPS_g
fsis_GWHGABKC009115	TPS_e/f
fsis_GWHGABKC009116	TPS_e/f
fsis_GWHGABKC009852	TPS_a1
fsis_GWHGABKC009930	TPS_a1
fsis_GWHGABKC009938	TPS_a1
fsis_GWHGABKC009940	TPS_a1
fsis_GWHGABKC009951	TPS_a1
fsis_GWHGABKC011054	TPS_a1
fsis_GWHGABKC014986	TPS_a1
fsis_GWHGABKC016734	TPS_a1
fsis_GWHGABKC019427	TPS_a1
fsis_GWHGABKC020415	TPS_a1
fsis_GWHGABKC020463	TPS_a1
fsis_GWHGABKC020930	TPS_a1
fsis_GWHGABKC021698	TPS_a1
fsis_GWHGABKC024126	TPS_b
fsis_GWHGABKC024127	TPS_b
fsis_GWHGABKC024133	TPS_b
fsis_GWHGABKC024134	TPS_b
fsis_GWHGABKC024192	TPS_b
fsis_GWHGABKC024312	TPS_b
fsis_GWHGABKC025781	TPS_a1
fsis_GWHGABKC026823	TPS_a1
fsis_GWHGABKC028650	TPS_a1
fsis_GWHGABKC028652	TPS_a1
fsis_GWHGABKC028655	TPS_a1
fsis_GWHGABKC028761	TPS_a1
fsis_GWHGABKC028764	TPS_a1
gibi_evm.TU.chr1.2006	TPS_d3
gibi_evm.TU.chr1.2013	TPS_d3
gibi_evm.TU.chr1.2676	TPS_c
gibi_evm.TU.chr10.1326	TPS_d2
gibi_evm.TU.chr10.1327	TPS_d2
gibi_evm.TU.chr10.1560	TPS_d2
gibi_evm.TU.chr10.1564	TPS_d2
gibi_evm.TU.chr10.1567	TPS_d2
gibi_evm.TU.chr10.988	TPS_d3
gibi_evm.TU.chr12.1012	TPS_d2
gibi_evm.TU.chr12.1013	TPS_d2
gibi_evm.TU.chr12.1016	TPS_d2
gibi_evm.TU.chr3.1724	TPS_d3
gibi_evm.TU.chr3.1733	TPS_d3
gibi_evm.TU.chr3.1798	TPS_d3
gibi_evm.TU.chr3.1801	TPS_d3
gibi_evm.TU.chr3.2074	TPS_d2
gibi_evm.TU.chr3.713	TPS_d1
gibi_evm.TU.chr5.1246	TPS_d3
gibi_evm.TU.chr5.719	TPS_e/f
gibi_evm.TU.chr5.786	TPS_d3
gibi_evm.TU.chr5.790	TPS_d2
gibi_evm.TU.chr5.795	TPS_d3
gibi_evm.TU.chr7.1348	TPS_d1
gibi_evm.TU.chr8.1803	TPS_d3
gibi_evm.TU.chr8.1804	TPS_d3
gibi_evm.TU.chr8.472	TPS_d1
gibi_evm.TU.chr8.473	TPS_d1
gibi_evm.TU.chr8.476	TPS_d1
gibi_evm.TU.chr8.477	TPS_d1
gibi_evm.TU.chr8.480	TPS_d1
gibi_evm.TU.chr8.523	TPS_d1
gibi_evm.TU.chr8.525	TPS_d1
gibi_evm.TU.chr8.527	TPS_d1
gnmo_TnS000114139g02	TPS_c
gnmo_TnS000114201g02	TPS_d2
gnmo_TnS000166195g02	TPS_d2
gnmo_TnS000503667g02	TPS_d2
gnmo_TnS000607417g01	TPS_d2
gnmo_TnS000672989g01	TPS_d2
gnmo_TnS000694813g04	TPS_d2
gnmo_TnS000726519g01	TPS_d2
gnmo_TnS000743531g01	TPS_d2
gnmo_TnS000743531g04	TPS_d2
gnmo_TnS000764341g02	TPS_d2
gnmo_TnS000812071g05	TPS_d2
gnmo_TnS000817421g02	TPS_d2
gnmo_TnS000819645g02	TPS_d2
gnmo_TnS000821265g06	TPS_d2
gnmo_TnS000821265g15	TPS_d2
gnmo_TnS000849805g02	TPS_d2
gnmo_TnS000865713g01	TPS_d2
gnmo_TnS000989535g01	TPS_d2
gnmo_TnS001031825g02	TPS_d2
hbra_gene-GH714_000826	TPS_c
hbra_gene-GH714_001122	TPS_g
hbra_gene-GH714_001138	TPS_g
hbra_gene-GH714_001537	TPS_a1
hbra_gene-GH714_001549	TPS_a1
hbra_gene-GH714_001583	TPS_a1
hbra_gene-GH714_001589	TPS_b
hbra_gene-GH714_001592	TPS_b
hbra_gene-GH714_001616	TPS_a1
hbra_gene-GH714_001636	TPS_a1
hbra_gene-GH714_001640	TPS_b
hbra_gene-GH714_001647	TPS_b
hbra_gene-GH714_001663	TPS_b
hbra_gene-GH714_001668	TPS_b
hbra_gene-GH714_001670	TPS_a1
hbra_gene-GH714_001741	TPS_a1
hbra_gene-GH714_001754	TPS_a1
hbra_gene-GH714_001777	TPS_a1
hbra_gene-GH714_001803	TPS_a1
hbra_gene-GH714_001825	TPS_a1
hbra_gene-GH714_001865	TPS_a1
hbra_gene-GH714_001941	TPS_a1
hbra_gene-GH714_001975	TPS_a1
hbra_gene-GH714_001983	TPS_e/f
hbra_gene-GH714_002002	TPS_a1
hbra_gene-GH714_002013	TPS_a1
hbra_gene-GH714_002031	TPS_a1
hbra_gene-GH714_002057	TPS_a1
hbra_gene-GH714_002087	TPS_a1
hbra_gene-GH714_002121	TPS_a1
hbra_gene-GH714_002166	TPS_a1
hbra_gene-GH714_004059	TPS_a1
hbra_gene-GH714_004097	TPS_a1
hbra_gene-GH714_004160	TPS_a1
hbra_gene-GH714_008426	TPS_a1
hbra_gene-GH714_008471	TPS_a1
hbra_gene-GH714_008495	TPS_a1
hbra_gene-GH714_008521	TPS_a1
hbra_gene-GH714_008546	TPS_a1
hbra_gene-GH714_008558	TPS_a1
hbra_gene-GH714_008573	TPS_a1
hbra_gene-GH714_008626	TPS_a1
hbra_gene-GH714_008728	TPS_b
hbra_gene-GH714_013958	TPS_a1
hbra_gene-GH714_014045	TPS_b
hbra_gene-GH714_015389	TPS_a1
hbra_gene-GH714_015536	TPS_a1
hbra_gene-GH714_017536	TPS_a1
hbra_gene-GH714_017740	TPS_a1
hbra_gene-GH714_017831	TPS_b
hbra_gene-GH714_019828	TPS_g
hbra_gene-GH714_019848	TPS_g
hbra_gene-GH714_019866	TPS_g
hbra_gene-GH714_019921	TPS_g
hbra_gene-GH714_019954	TPS_g
hbra_gene-GH714_020015	TPS_b
hbra_gene-GH714_020024	TPS_b
hbra_gene-GH714_020045	TPS_b
hbra_gene-GH714_020058	TPS_b
hbra_gene-GH714_020068	TPS_b
hbra_gene-GH714_020546	TPS_b
hbra_gene-GH714_020588	TPS_b
hbra_gene-GH714_020616	TPS_b
hbra_gene-GH714_020702	TPS_b
hbra_gene-GH714_020808	TPS_e/f
hbra_gene-GH714_020813	TPS_b
hbra_gene-GH714_020875	TPS_b
hbra_gene-GH714_020893	TPS_b
hbra_gene-GH714_020931	TPS_b
hbra_gene-GH714_022758	TPS_a1
hbra_gene-GH714_022834	TPS_a1
hbra_gene-GH714_022935	TPS_a1
hbra_gene-GH714_022950	TPS_a1
hbra_gene-GH714_022992	TPS_a1
hbra_gene-GH714_023039	TPS_a1
hbra_gene-GH714_023078	TPS_a1
hbra_gene-GH714_024517	TPS_a1
hbra_gene-GH714_025088	TPS_c
hbra_gene-GH714_027368	TPS_e/f
hbra_gene-GH714_030996	TPS_b
hbra_gene-GH714_031676	TPS_b
hbra_gene-GH714_031870	TPS_e/f
hbra_gene-GH714_031881	TPS_e/f
hbra_gene-GH714_031906	TPS_e/f
hbra_gene-GH714_031916	TPS_e/f
hbra_gene-GH714_031950	TPS_e/f
hbra_gene-GH714_031996	TPS_e/f
hbra_gene-GH714_032012	TPS_e/f
hbra_gene-GH714_032040	TPS_e/f
hbra_gene-GH714_032784	TPS_e/f
hbra_gene-GH714_035604	TPS_g
hbra_gene-GH714_036977	TPS_c
hbra_gene-GH714_039480	TPS_g
hbra_gene-GH714_039560	TPS_a1
hbra_gene-GH714_043064	TPS_b
hbra_gene-GH714_043065	TPS_b
hean_Chr01g0001981	TPS_a1
hean_Chr01g0004991	TPS_a1
hean_Chr01g0005051	TPS_e/f
hean_Chr01g0005841	TPS_a1
hean_Chr01g0006161	TPS_a1
hean_Chr01g0006181	TPS_a1
hean_Chr01g0006221	TPS_a1
hean_Chr01g0013791	TPS_c
hean_Chr02g0038941	TPS_a1
hean_Chr02g0042041	TPS_a1
hean_Chr02g0042441	TPS_a1
hean_Chr02g0051731	TPS_b
hean_Chr03g0061811	TPS_c
hean_Chr03g0061831	TPS_e/f
hean_Chr03g0069581	TPS_b
hean_Chr03g0072621	TPS_b
hean_Chr03g0072631	TPS_b
hean_Chr03g0072641	TPS_b
hean_Chr03g0077571	TPS_a1
hean_Chr04g0113261	TPS_a1
hean_Chr04g0125371	TPS_a1
hean_Chr05g0130221	TPS_a1
hean_Chr05g0130251	TPS_a1
hean_Chr05g0135141	TPS_b
hean_Chr05g0135161	TPS_b
hean_Chr05g0135341	TPS_b
hean_Chr05g0135411	TPS_b
hean_Chr05g0142841	TPS_a1
hean_Chr07g0195911	TPS_b
hean_Chr09g0238831	TPS_g
hean_Chr09g0245261	TPS_a1
hean_Chr09g0256781	TPS_b
hean_Chr09g0256821	TPS_b
hean_Chr09g0258791	TPS_b
hean_Chr09g0258811	TPS_b
hean_Chr09g0271541	TPS_b
hean_Chr09g0272821	TPS_b
hean_Chr10g0282621	TPS_c
hean_Chr10g0285221	TPS_g
hean_Chr10g0296901	TPS_a1
hean_Chr10g0300521	TPS_a1
hean_Chr11g0333871	TPS_a1
hean_Chr11g0333891	TPS_a1
hean_Chr12g0357851	TPS_a1
hean_Chr13g0399271	TPS_b
hean_Chr13g0399311	TPS_b
hean_Chr13g0399371	TPS_b
hean_Chr13g0399381	TPS_b
hean_Chr13g0399441	TPS_b
hean_Chr13g0399531	TPS_b
hean_Chr13g0399541	TPS_b
hean_Chr14g0431401	TPS_g
hean_Chr14g0431731	TPS_g
hean_Chr14g0431741	TPS_g
hean_Chr14g0434721	TPS_b
hean_Chr14g0445561	TPS_a1
hean_Chr15g0466721	TPS_c
hean_Chr15g0487201	TPS_a1
hean_Chr15g0487211	TPS_a1
hean_Chr15g0489461	TPS_a1
hean_Chr16g0516461	TPS_g
hean_Chr16g0517061	TPS_g
hean_Chr16g0517281	TPS_a1
hean_Chr16g0523151	TPS_a1
hean_Chr16g0523201	TPS_a1
hean_Chr16g0523211	TPS_a1
hean_Chr16g0523991	TPS_e/f
hean_Chr16g0524381	TPS_e/f
hean_Chr16g0524411	TPS_e/f
hean_Chr16g0530541	TPS_a1
hean_Chr17g0536501	TPS_a1
hean_Chr17g0536521	TPS_a1
hean_Chr17g0536581	TPS_a1
hean_Chr17g0548721	TPS_a1
hean_Chr17g0549741	TPS_a1
hean_Chr17g0561131	TPS_a1
hean_Chr17g0563141	TPS_a1
lasa_gene-LSAT_0X28161	TPS_a1
lasa_gene-LSAT_0X8301	TPS_a1
lasa_gene-LSAT_1X115560	TPS_a1
lasa_gene-LSAT_1X121241	TPS_a1
lasa_gene-LSAT_1X123421	TPS_a1
lasa_gene-LSAT_1X123521	TPS_a1
lasa_gene-LSAT_1X127360	TPS_e/f
lasa_gene-LSAT_1X5141	TPS_a1
lasa_gene-LSAT_1X5240	TPS_a1
lasa_gene-LSAT_1X84540	TPS_a1
lasa_gene-LSAT_2X110381	TPS_b
lasa_gene-LSAT_2X29221	TPS_a1
lasa_gene-LSAT_2X30320	TPS_b
lasa_gene-LSAT_2X30961	TPS_b
lasa_gene-LSAT_3X23121	TPS_a1
lasa_gene-LSAT_4X145280	TPS_b
lasa_gene-LSAT_4X145300	TPS_b
lasa_gene-LSAT_4X145381	TPS_b
lasa_gene-LSAT_4X170740	TPS_g
lasa_gene-LSAT_4X30941	TPS_e/f
lasa_gene-LSAT_4X58020	TPS_b
lasa_gene-LSAT_4X58141	TPS_g
lasa_gene-LSAT_4X58221	TPS_g
lasa_gene-LSAT_4X69040	TPS_g
lasa_gene-LSAT_5X40321	TPS_a1
lasa_gene-LSAT_5X42681	TPS_a1
lasa_gene-LSAT_6X21340	TPS_a1
lasa_gene-LSAT_6X23080	TPS_a1
lasa_gene-LSAT_6X32141	TPS_b
lasa_gene-LSAT_6X32320	TPS_b
lasa_gene-LSAT_6X33321	TPS_b
lasa_gene-LSAT_6X33381	TPS_b
lasa_gene-LSAT_6X58961	TPS_a1
lasa_gene-LSAT_6X59741	TPS_a1
lasa_gene-LSAT_8X116340	TPS_a1
lasa_gene-LSAT_8X116421	TPS_a1
lasa_gene-LSAT_8X142801	TPS_b
lasa_gene-LSAT_8X142860	TPS_b
lasa_gene-LSAT_8X143440	TPS_b
lasa_gene-LSAT_8X143701	TPS_b
lasa_gene-LSAT_9X20260	TPS_a1
lasa_gene-LSAT_9X20320	TPS_a1
lasa_gene-LSAT_9X20380	TPS_a1
lasa_gene-LSAT_9X3541	TPS_c
licu_Lcu01G_01641	TPS_b
licu_Lcu01G_01644	TPS_b
licu_Lcu01G_02299	TPS_c
licu_Lcu02G_05130	TPS_b
licu_Lcu02G_05131	TPS_b
licu_Lcu02G_05475	TPS_a1
licu_Lcu02G_05478	TPS_a1
licu_Lcu02G_05491	TPS_b
licu_Lcu03G_10509	TPS_a1
licu_Lcu03G_10510	TPS_a1
licu_Lcu03G_10511	TPS_a1
licu_Lcu04G_12301	TPS_b
licu_Lcu04G_12302	TPS_b
licu_Lcu04G_13529	TPS_c
licu_Lcu05G_15827	TPS_b
licu_Lcu05G_15831	TPS_b
licu_Lcu05G_16176	TPS_a1
licu_Lcu05G_16198	TPS_b
licu_Lcu06G_19740	TPS_a1
licu_Lcu07G_21431	TPS_a1
licu_Lcu08G_22664	TPS_e/f
licu_Lcu08G_22670	TPS_e/f
licu_Lcu08G_22671	TPS_e/f
licu_Lcu08G_22874	TPS_g
licu_Lcu08G_22876	TPS_g
licu_Lcu08G_22877	TPS_b
licu_Lcu08G_22878	TPS_b
licu_Lcu08G_22883	TPS_b
licu_Lcu08G_22893	TPS_a1
licu_Lcu08G_22935	TPS_e/f
licu_Lcu08G_23225	TPS_b
licu_Lcu08G_23231	TPS_b
licu_Lcu08G_23234	TPS_b
licu_Lcu08G_23235	TPS_b
licu_Lcu08G_23238	TPS_b
licu_Lcu08G_23239	TPS_b
licu_Lcu08G_24568	TPS_b
licu_Lcu09G_25124	TPS_e/f
licu_Lcu09G_25125	TPS_e/f
licu_Lcu09G_26017	TPS_b
licu_Lcu10G_27145	TPS_g
licu_Lcu10G_27165	TPS_b
licu_Lcu10G_27166	TPS_b
licu_Lcu10G_27179	TPS_b
licu_Lcu10G_27180	TPS_b
licu_Lcu10G_27191	TPS_a1
licu_Lcu10G_27196	TPS_a1
licu_Lcu12G_30295	TPS_a1
licu_Lcu12G_30299	TPS_a1
licu_Lcu12G_30302	TPS_a1
licu_Lcu12G_30304	TPS_a1
licu_Lcu12G_30311	TPS_a1
licu_Lcu12G_30313	TPS_a1
licu_Lcu12G_30314	TPS_a1
mapo_MARPO_0015s0008	TPS_c
mapo_MARPO_0046s0122	TPS_h
mapo_MARPO_0050s0107	TPS_c
mapo_MARPO_0097s0049	TPS_e/f
mapo_MARPO_0167s0025	TPS_e/f
mapo_MARPO_0207s0001	TPS_c
mapo_MARPO_0221s0001	TPS_c
mimi_gene-E3N88_00788	TPS_g
mimi_gene-E3N88_00789	TPS_g
mimi_gene-E3N88_00804	TPS_g
mimi_gene-E3N88_01418	TPS_a1
mimi_gene-E3N88_01419	TPS_a1
mimi_gene-E3N88_02120	TPS_b
mimi_gene-E3N88_02121	TPS_b
mimi_gene-E3N88_02122	TPS_b
mimi_gene-E3N88_04002	TPS_e/f
mimi_gene-E3N88_04004	TPS_e/f
mimi_gene-E3N88_04238	TPS_e/f
mimi_gene-E3N88_06586	TPS_g
mimi_gene-E3N88_06768	TPS_a1
mimi_gene-E3N88_06770	TPS_a1
mimi_gene-E3N88_06779	TPS_a1
mimi_gene-E3N88_06783	TPS_a1
mimi_gene-E3N88_09963	TPS_a1
mimi_gene-E3N88_10538	TPS_a1
mimi_gene-E3N88_10539	TPS_a1
mimi_gene-E3N88_10543	TPS_a1
mimi_gene-E3N88_10546	TPS_a1
mimi_gene-E3N88_10551	TPS_a1
mimi_gene-E3N88_10554	TPS_a1
mimi_gene-E3N88_11404	TPS_c
mimi_gene-E3N88_13244	TPS_b
mimi_gene-E3N88_13262	TPS_b
mimi_gene-E3N88_13417	TPS_b
mimi_gene-E3N88_16276	TPS_b
mimi_gene-E3N88_16277	TPS_b
mimi_gene-E3N88_16306	TPS_b
mimi_gene-E3N88_16312	TPS_b
mimi_gene-E3N88_16313	TPS_b
mimi_gene-E3N88_16314	TPS_b
mimi_gene-E3N88_17332	TPS_a1
mimi_gene-E3N88_17657	TPS_a1
mimi_gene-E3N88_17659	TPS_a1
mimi_gene-E3N88_19008	TPS_g
mimi_gene-E3N88_19009	TPS_g
mimi_gene-E3N88_19423	TPS_e/f
mimi_gene-E3N88_20523	TPS_a1
mimi_gene-E3N88_20525	TPS_a1
mimi_gene-E3N88_20528	TPS_a1
mimi_gene-E3N88_20531	TPS_a1
mimi_gene-E3N88_20532	TPS_a1
mimi_gene-E3N88_22070	TPS_c
mimi_gene-E3N88_22086	TPS_c
mimi_gene-E3N88_24139	TPS_b
mimi_gene-E3N88_24551	TPS_b
mimi_gene-E3N88_24553	TPS_b
mimi_gene-E3N88_24554	TPS_b
mimi_gene-E3N88_28173	TPS_b
mimi_gene-E3N88_28175	TPS_b
mimi_gene-E3N88_28181	TPS_b
mimi_gene-E3N88_28184	TPS_b
mimi_gene-E3N88_28196	TPS_b
mimi_gene-E3N88_28200	TPS_b
mimi_gene-E3N88_28203	TPS_b
mimi_gene-E3N88_30406	TPS_a1
mimi_gene-E3N88_30783	TPS_a1
mimi_gene-E3N88_30784	TPS_a1
mimi_gene-E3N88_30786	TPS_a1
mimi_gene-E3N88_30790	TPS_a1
mimi_gene-E3N88_32193	TPS_g
mimi_gene-E3N88_33417	TPS_e/f
mimi_gene-E3N88_33538	TPS_a1
mimi_gene-E3N88_33539	TPS_a1
mimi_gene-E3N88_33540	TPS_a1
mimi_gene-E3N88_33541	TPS_a1
mimi_gene-E3N88_33542	TPS_a1
mimi_gene-E3N88_33544	TPS_a1
mimi_gene-E3N88_33615	TPS_a1
mimi_gene-E3N88_33616	TPS_a1
mimi_gene-E3N88_33617	TPS_a1
mimi_gene-E3N88_33618	TPS_a1
mimi_gene-E3N88_33619	TPS_a1
mimi_gene-E3N88_33620	TPS_a1
mimi_gene-E3N88_33621	TPS_a1
mimi_gene-E3N88_33624	TPS_a1
mimi_gene-E3N88_36096	TPS_b
mimi_gene-E3N88_42133	TPS_g
mimi_gene-E3N88_42280	TPS_b
mimi_gene-E3N88_42506	TPS_b
nyco_Nc057150	TPS_b
nyco_Nc064850	TPS_b
nyco_Nc064880	TPS_b
nyco_Nc11G0056130	TPS_b
nyco_Nc11G0060500	TPS_b
nyco_Nc11G0123200	TPS_b
nyco_Nc11G0123420	TPS_b
nyco_Nc11G0123430	TPS_b
nyco_Nc11G0123440	TPS_b
nyco_Nc11G0291090	TPS_b
nyco_Nc12G0138700	TPS_b
nyco_Nc13G0058850	TPS_b
nyco_Nc13G0060810	TPS_b
nyco_Nc13G0289850	TPS_b
nyco_Nc13G0293380	TPS_b
nyco_Nc13G0307280	TPS_b
nyco_Nc13G0307300	TPS_b
nyco_Nc13G0307310	TPS_b
nyco_Nc14G0149280	TPS_b
nyco_Nc14G0149460	TPS_b
nyco_Nc14G0309270	TPS_b
nyco_Nc1G0260360	TPS_g
nyco_Nc1G0260410	TPS_g
nyco_Nc1G0260440	TPS_g
nyco_Nc1G0288560	TPS_b
nyco_Nc1G0306310	TPS_b
nyco_Nc1G0306330	TPS_b
nyco_Nc264410	TPS_b
nyco_Nc264430	TPS_b
nyco_Nc264460	TPS_b
nyco_Nc270690	TPS_b
nyco_Nc288480	TPS_b
nyco_Nc288520	TPS_b
nyco_Nc288770	TPS_b
nyco_Nc288820	TPS_b
nyco_Nc289830	TPS_b
nyco_Nc301930	TPS_b
nyco_Nc302090	TPS_b
nyco_Nc302880	TPS_b
nyco_Nc302950	TPS_b
nyco_Nc307970	TPS_b
nyco_Nc308840	TPS_b
nyco_Nc308850	TPS_b
nyco_Nc308880	TPS_b
nyco_Nc308890	TPS_b
nyco_Nc311000	TPS_b
nyco_Nc4G0138990	TPS_b
nyco_Nc4G0149500	TPS_b
nyco_Nc4G0149550	TPS_b
nyco_Nc4G0151070	TPS_b
nyco_Nc4G0284410	TPS_b
nyco_Nc4G0289000	TPS_b
nyco_Nc4G0289010	TPS_b
nyco_Nc4G0293230	TPS_b
nyco_Nc4G0293240	TPS_b
nyco_Nc5G0160790	TPS_b
nyco_Nc5G0262590	TPS_e/f
nyco_Nc6G0127550	TPS_b
nyco_Nc6G0155080	TPS_c
nyco_Nc6G0301910	TPS_b
nyco_Nc6G0307950	TPS_b
nyco_Nc6G0308910	TPS_b
nyco_Nc6G0308940	TPS_b
nyco_Nc8G0046820	TPS_b
nyco_Nc8G0067770	TPS_b
nyco_Nc8G0283400	TPS_b
oana_159.g246.t1	TPS_b
oana_159.g248.t1	TPS_b
oana_159.g339.t1	TPS_e/f
oana_178.g260.t1	TPS_e/f
oana_193.g14.t1	TPS_a1
oana_197.g457.t1	TPS_g
oana_203.g235.t1	TPS_b
oana_207.g64.t1	TPS_g
oana_212.g171.t1	TPS_a1
oana_281.g74.t1	TPS_g
oana_388.g100.t1	TPS_c
oana_464.g3.t1	TPS_b
oana_493.g13.t1	TPS_a1
oana_497.g150.t1	TPS_e/f
oana_570.g53.t1	TPS_a1
oana_570.g56.t1	TPS_a1
oana_582.g185.t1	TPS_e/f
oana_68258.g2.t1	TPS_e/f
oana_76757.g3.t1	TPS_e/f
oana_78634.g2.t1	TPS_e/f
oana_84377.g2.t1	TPS_e/f
oana_84780.g1.t1	TPS_b
oana_85551.g5.t1	TPS_c
oana_90231.g2.t1	TPS_e/f
oana_90670.g2.t1	TPS_e/f
oana_94135.g7.t1	TPS_e/f
oana_94343.g1.t1	TPS_a1
oana_95134.g4.t1	TPS_a1
oana_95223.g103.t1	TPS_b
oana_95223.g104.t1	TPS_b
oana_95223.g106.t1	TPS_b
oana_95223.g63.t1	TPS_b
oana_95263.g42.t1	TPS_e/f
oana_95263.g48.t1	TPS_c
oana_95388.g14.t1	TPS_c
oana_95388.g8.t1	TPS_c
ocba_1032.g14.t1	TPS_a1
ocba_1032.g24.t1	TPS_a1
ocba_1032.g29.t1	TPS_a1
ocba_1032.g30.t1	TPS_a1
ocba_1032.g36.t1	TPS_a1
ocba_1032.g37.t1	TPS_a1
ocba_1072.g1.t1	TPS_a1
ocba_1175.g12.t1	TPS_a1
[truncated: 1,602 more rows]

## Sheet: Supplementary Table 6
Supplementary Table 6. Number of TPS subfamily genes in 74 plant species across 19 orders.
Order	Species	Abbreviation	TPS subfamilies
			a1	a2	b	c	d1	d2	d3	e/f	g	h
Brassicales	Brassica_rapa	brra	24	0	7	2	0	0	0	3	1	0
	Brassica_napus	bnap	45	0	13	3	0	0	0	7	2	0
	Brassica_juncea	bjun	39	0	13	5	0	0	0	6	1	0
	Arabis_alpina	aalp	7	0	4	1	0	0	0	2	1	0
	Arabidopsis_thaliana	arth	23	0	6	1	0	0	0	2	1	0
Sapindales	Poncirus_trifoliata	ptri	20	0	5	2	0	0	0	2	7	0
	Citrus_ichangensis	cnsi	2	0	2	2	0	0	0	2	2	0
	Citrus_medica	cmed	23	0	17	2	0	0	0	2	3	0
	Citrus_sinensis	cisi	27	0	2	2	0	0	0	2	5	0
	Citrus_grandis	cgra	25	0	20	2	0	0	0	2	6	0
	Citrus_reticulata	ceti	27	0	22	2	0	0	0	2	6	0
	Citrus_clementina	ccna	0	0	3	2	0	0	0	2	3	0
	Atalantia_buxifolia	abux	17	0	10	2	0	0	0	2	4	0
Myrtales	Eucalyptus_grandis	eugr	42	0	18	1	0	0	0	8	8	0
Malpighiales	Hevea_brasiliensis	hbra	46	0	26	3	0	0	0	12	9	0
Rosales	Pyrus bretschneideri	pybr	15	0	4	2	0	0	0	4	4	0
	Prunus_mume	prmu	12	0	6	1	0	0	0	5	4	0
	Prunus_persica	pper	17	0	5	1	0	0	0	4	2	0
	Fragaria_nilgerrensis	fsis	23	0	7	3	0	0	0	2	1	0
	Fragaria_vesca	frve	25	0	6	4	0	0	0	2	3	0
Vitales	Vitis_vinifera	vivi	30	0	6	2	0	0	0	4	13	0
Asterales	Artemisia_annua	anua	50	0	36	4	0	0	0	5	5	0
	Chrysanthemum_nankingense	chna	42	0	40	4	0	0	0	10	12	0
	Chrysanthemum_seticuspe	cpes	43	0	42	4	0	0	0	9	9	0
	Cynara_cardunculus	cyca	14	0	4	4	0	0	0	4	4	0
	Erigeron_breviscapus	erbr	18	0	9	5	0	0	0	6	6	0
	Helianthus_annuus	hean	37	0	24	4	0	0	0	5	7	0
	Lactuca_sativa	lasa	22	0	15	1	0	0	0	2	4	0
	Mikania_micrantha	mimi	40	0	26	3	0	0	0	5	8	0
	Taraxacum_kok-saghyz	tako	15	0	9	1	0	0	0	7	1	0
Apiales	Apium_graveolens	apgr	17	0	10	2	0	0	0	6	0	0
	Coriandrum_sativum	cosa	15	0	19	3	0	0	0	4	3	0
	Daucus_carota	daca	1	0	10	3	0	0	0	3	7	0
	Panax_ginseng	pagi	11	0	17	5	0	0	0	4	5	0
Lamiales	Olea_europaea	oleu	14	0	20	7	0	0	0	1	15	0
	Fraxinus_excelsior	fior	18	0	8	5	0	0	0	5	7	0
	Tectona_grandis	tegr	28	0	25	5	0	0	0	7	4	0
	Scutellaria_baicalensis	ssis	13	0	10	8	0	0	0	4	1	0
	Salvia_miltiorrhgiza	smza	27	0	14	5	0	0	0	4	4	0
	Scutellaria_barbata	scba	10	0	6	7	0	0	0	5	3	0
	Salvia_splendens	sasp	56	0	32	7	0	0	0	9	6	0
	Rosmarinus_officinalis	roof	16	0	8	5	0	0	0	7	1	0
	Pogostemon_cablin	poca	93	0	23	10	0	0	0	13	10	0
	Origanum_vulgare	ovre	11	0	11	8	0	0	0	17	2	0
	Ocimum_basilicum	ocba	108	0	39	23	0	0	0	11	11	0
	Origanum_majorana	oana	7	0	9	5	0	0	0	12	3	0
	Callicarpa_americana	caam	20	0	17	8	0	0	0	5	7	0
Solanales	Solanum_pimpinellifolium	spim	13	0	6	1	0	0	0	6	4	0
	Solanum_tuberosum	stub	107	0	25	6	0	0	0	6	6	0
	Solanum_lycopersicum	soly	14	0	11	2	0	0	0	4	3	0
	Capsicum_annuum_var._glabriusculum	cman	37	0	14	2	0	0	0	2	1	0
	Capsicum_annuum	cuum	37	0	11	2	0	0	0	2	1	0
Poales	Secale_cereale	scer	0	25	6	5	0	0	0	10	4	0
	Zea_mays	zema	0	21	2	5	0	0	0	7	3	0
	Setaria_italica	sita	0	25	0	4	0	0	0	5	2	0
	Sorghum_bicolor	sbic	0	26	3	2	0	0	0	3	5	0
	Oryza_sativa	orsa	0	30	0	3	0	0	0	9	2	0
Laurales	Litsea_cubeba	licu	18	0	25	2	0	0	0	6	3	0
	Cinnamomum_kanehirae	ckae	24	0	45	3	0	0	0	8	4	0
	Chimonanthus_salicifolius	csal	13	0	19	1	0	0	0	11	3	0
basal_Angiosperms	Nymphaea_colorata	nyco	0	0	61	1	0	0	0	1	3	0
	Amborella_trichopoda	amtr	0	0	6	3	0	0	0	2	5	0
Gymnospermae	Taxus_wallichiana	tawa	0	0	0	1	10	2	10	1	0	0
	Sequoiadendron_giganteum	sgig	0	0	0	3	29	38	24	10	0	0
	Gnetum_montanum	gnmo	0	0	0	1	19	0	0	0	0	0
	Ginkgo_biloba	gibi	0	0	0	1	10	10	12	1	0	0
Lycopodiophyta	Selaginella_moellendorffii	semo	0	0	0	5	0	0	0	4	0	12
Bryophyte	Physcomitrella_patens	phpa	0	0	0	4	0	0	0	0	0	0
	Marchantia_polymorpha	mapo	0	0	0	4	0	0	0	2	0	1
Zygnematophyceae	Mesotaenium_endlicherianum	meen	0	0	0	0	0	0	0	0	0	0
	Spirogloea_muscicola	spmu	0	0	0	0	0	0	0	0	0	0
Charophyta	Chara_braunii	cbra	0	0	0	0	0	0	0	0	0	0
	Klebsormidium_nitens	klni	0	0	0	0	0	0	0	0	0	0
Chlorophyta	Chlamydomonas_reinhardtii	ctii	0	0	0	0	0	0	0	0	0	0
Total			1498	127	919	252	68	50	46	347	280	13

## Sheet: Supplementary Table 7
Supplementary Table 7. Number and source of PF01397 and PF03936 domains sequences found in bacteria by querying the NR database.
PF01397-domain-sequences									PF03936-domian-sequences									all genes of bacteria in non-redundant database
superkingdom	phylum	class	order	family	genus	species	Sequences number		superkingdom	phylum	class	order	family	genus	species	Sequences number		superkingdom	phylum	class	order	family	genus	species	Sequences number
Bacteria	Abditibacteriota	NA	NA	NA	NA	Abditibacteriota bacterium	1		Bacteria	Firmicutes	Bacilli	Lactobacillales	Aerococcaceae	Abiotrophia	Abiotrophia defectiva	1		Bacteria	Tenericutes	Mollicutes	Acholeplasmatales	Acholeplasmataceae	Candidatus Phytoplasma	16SrIII (X-disease group)	126
Bacteria	Firmicutes	Bacilli	Lactobacillales	Aerococcaceae	Abiotrophia	Abiotrophia defectiva	1		Bacteria	Firmicutes	Bacilli	Lactobacillales	Aerococcaceae	Abiotrophia	Abiotrophia sp.	1		Bacteria	Tenericutes	Mollicutes	Acholeplasmatales	Acholeplasmataceae	Candidatus Phytoplasma	16SrII (Peanut WB group)	148
Bacteria	Firmicutes	Bacilli	Lactobacillales	Aerococcaceae	Abiotrophia	Abiotrophia defectiva ATCC 49176	1		Bacteria	Firmicutes	Clostridia	Eubacteriales	Clostridiaceae	Abyssisolibacter	Abyssisolibacter fermentans	2		Bacteria	Tenericutes	Mollicutes	Acholeplasmatales	Acholeplasmataceae	Candidatus Phytoplasma	16SrXIII (Mexican periwinkle virescence group)	4
Bacteria	Firmicutes	Bacilli	Lactobacillales	Aerococcaceae	Abiotrophia	Abiotrophia sp.	2		Bacteria	Cyanobacteria	NA	Synechococcales	Acaryochloridaceae	Acaryochloris	Acaryochloris sp. 'Moss Beach'	2		Bacteria	Tenericutes	Mollicutes	Acholeplasmatales	Acholeplasmataceae	Candidatus Phytoplasma	16SrXII (Stolbur group)	1
Bacteria	Firmicutes	Bacilli	Lactobacillales	Aerococcaceae	Abiotrophia	Abiotrophia sp. HMSC24B09	1		Bacteria	Firmicutes	Clostridia	Eubacteriales	Oscillospiraceae	Acetivibrio	Acetivibrio thermocellus	1		Bacteria	Proteobacteria	Betaproteobacteria	Burkholderiales	Comamonadaceae	NA	2,4-D degrading bacterium TFD23	1
Bacteria	Cyanobacteria	NA	Synechococcales	Acaryochloridaceae	Acaryochloris	Acaryochloris marina	1		Bacteria	Firmicutes	Clostridia	Eubacteriales	Peptostreptococcaceae	Acetoanaerobium	Acetoanaerobium	1		Bacteria	Abditibacteriota	NA	NA	NA	NA	Abditibacteriota bacterium	23458
Bacteria	Firmicutes	Clostridia	Eubacteriales	Oscillospiraceae	Acetivibrio	Acetivibrio clariflavus	1		Bacteria	Firmicutes	Clostridia	Eubacteriales	Peptostreptococcaceae	Acetoanaerobium	Acetoanaerobium noterae	3		Bacteria	Abditibacteriota	Abditibacteria	Abditibacteriales	Abitibacteriaceae	Abditibacterium	Abditibacterium utsteinense	3718
Bacteria	Firmicutes	Clostridia	Eubacteriales	Oscillospiraceae	Acetivibrio	Acetivibrio thermocellus	4		Bacteria	Firmicutes	Clostridia	Eubacteriales	Peptostreptococcaceae	Acetoanaerobium	Acetoanaerobium sticklandii	2		Bacteria	Firmicutes	Bacilli	Lactobacillales	Aerococcaceae	Abiotrophia	NA	182
Bacteria	Firmicutes	Clostridia	Eubacteriales	Peptostreptococcaceae	Acetoanaerobium	Acetoanaerobium noterae	1		Bacteria	Proteobacteria	Alphaproteobacteria	Rhodospirillales	Acetobacteraceae	NA	Acetobacteraceae bacterium	4		Bacteria	Firmicutes	Bacilli	Lactobacillales	Aerococcaceae	Abiotrophia	Abiotrophia defectiva	3332
Bacteria	Proteobacteria	Alphaproteobacteria	Rhodospirillales	Acetobacteraceae	Acetobacter	Acetobacter conturbans	1		Bacteria	Firmicutes	Clostridia	Eubacteriales	Eubacteriaceae	Acetobacterium	Acetobacterium wieringae	2		Bacteria	Firmicutes	Bacilli	Lactobacillales	Aerococcaceae	Abiotrophia	Abiotrophia defectiva ATCC 49176	506
Bacteria	Proteobacteria	Alphaproteobacteria	Rhodospirillales	Acetobacteraceae	Acetobacter	Acetobacter nitrogenifigens	1		Bacteria	Bacteroidota	Bacteroidia	Bacteroidales	Rikenellaceae	Acetobacteroides	Acetobacteroides hydrogenigenes	1		Bacteria	Firmicutes	Bacilli	Lactobacillales	Aerococcaceae	Abiotrophia	Abiotrophia para-adiacens	1
Bacteria	Proteobacteria	Alphaproteobacteria	Rhodospirillales	Acetobacteraceae	Acetobacter	Acetobacter orientalis	2		Bacteria	Proteobacteria	Alphaproteobacteria	Rhodospirillales	Acetobacteraceae	Acetobacter	Acetobacter sp.	1		Bacteria	Firmicutes	Bacilli	Lactobacillales	Aerococcaceae	Abiotrophia	Abiotrophia sp.	2762
Bacteria	Proteobacteria	Alphaproteobacteria	Rhodospirillales	Acetobacteraceae	Acetobacter	Acetobacter sacchari	1		Bacteria	Tenericutes	Mollicutes	Acholeplasmatales	Acholeplasmataceae	Acholeplasma	Acholeplasma hippikon	1		Bacteria	Firmicutes	Bacilli	Lactobacillales	Aerococcaceae	Abiotrophia	Abiotrophia sp. HMSC24B09	1753
Bacteria	Proteobacteria	Alphaproteobacteria	Rhodospirillales	Acetobacteraceae	Acetobacter	Acetobacter sp. DsW_063	1		Bacteria	Tenericutes	Mollicutes	Acholeplasmatales	Acholeplasmataceae	Acholeplasma	Acholeplasma sp.	2		Bacteria	Abditibacteriota	Abditibacteria	Abditibacteriales	Abitibacteriaceae	NA	Abitibacteriaceae bacterium	7454
Bacteria	Synergistetes	Synergistia	Synergistales	Synergistaceae	Acetomicrobium	Acetomicrobium hydrogeniformans	1		Bacteria	Tenericutes	Mollicutes	Acholeplasmatales	Acholeplasmataceae	NA	Acholeplasmataceae bacterium	2		Bacteria	Firmicutes	Erysipelotrichia	Erysipelotrichales	Erysipelotrichaceae	Absicoccus	Absicoccus porci	3329
Bacteria	Synergistetes	Synergistia	Synergistales	Synergistaceae	Acetomicrobium	Acetomicrobium sp.	1		Bacteria	Tenericutes	Mollicutes	Acholeplasmatales	NA	NA	Acholeplasmatales bacterium	4		Bacteria	Firmicutes	Erysipelotrichia	Erysipelotrichales	Erysipelotrichaceae	Absiella	Absiella sp. AM09-45	200
Bacteria	Synergistetes	Synergistia	Synergistales	Synergistaceae	Acetomicrobium	Acetomicrobium thermoterrenum	1		Bacteria	Proteobacteria	Betaproteobacteria	Burkholderiales	Alcaligenaceae	Achromobacter	Achromobacter spanius	1		Bacteria	Firmicutes	Erysipelotrichia	Erysipelotrichales	Erysipelotrichaceae	Absiella	Absiella sp. AM09-50	73
Bacteria	Tenericutes	Mollicutes	Acholeplasmatales	Acholeplasmataceae	Acholeplasma	Acholeplasma equirhinis	1		Bacteria	Proteobacteria	Betaproteobacteria	Burkholderiales	Alcaligenaceae	Achromobacter	Achromobacter sp. AONIH1	1		Bacteria	Firmicutes	Erysipelotrichia	Erysipelotrichales	Erysipelotrichaceae	Absiella	Absiella sp. AM10-20	308
Bacteria	Tenericutes	Mollicutes	Acholeplasmatales	Acholeplasmataceae	Acholeplasma	Acholeplasma laidlawii	1		Bacteria	Proteobacteria	Betaproteobacteria	Burkholderiales	Alcaligenaceae	Achromobacter	Achromobacter sp. GG226	1		Bacteria	Firmicutes	Erysipelotrichia	Erysipelotrichales	Erysipelotrichaceae	Absiella	Absiella sp. AM22-9	533
Bacteria	Tenericutes	Mollicutes	Acholeplasmatales	Acholeplasmataceae	Acholeplasma	Acholeplasma oculi	1		Bacteria	Proteobacteria	Betaproteobacteria	Burkholderiales	Alcaligenaceae	Achromobacter	Achromobacter sp. Root83	1		Bacteria	Firmicutes	Erysipelotrichia	Erysipelotrichales	Erysipelotrichaceae	Absiella	Absiella sp. AM27-20	766
Bacteria	Tenericutes	Mollicutes	Acholeplasmatales	Acholeplasmataceae	NA	Acholeplasmataceae bacterium	4		Bacteria	Firmicutes	Clostridia	Eubacteriales	Eubacteriales Family XII. Incertae Sedis	Acidaminobacter	Acidaminobacter sp. JC074	1		Bacteria	Firmicutes	Erysipelotrichia	Erysipelotrichales	Erysipelotrichaceae	Absiella	Absiella sp. AM29-15	2367
Bacteria	Tenericutes	Mollicutes	Acholeplasmatales	NA	NA	Acholeplasmatales bacterium	1		Bacteria	Firmicutes	Negativicutes	Acidaminococcales	Acidaminococcaceae	NA	Acidaminococcaceae bacterium	3		Bacteria	Firmicutes	Erysipelotrichia	Erysipelotrichales	Erysipelotrichaceae	Absiella	Absiella sp. AM54-8XD	1066
Bacteria	Firmicutes	Negativicutes	Acidaminococcales	Acidaminococcaceae	NA	Acidaminococcaceae bacterium	1		Bacteria	Firmicutes	Negativicutes	Acidaminococcales	Acidaminococcaceae	Acidaminococcus	Acidaminococcus	1		Bacteria	Bacteroidota	Flavobacteriia	Flavobacteriales	Flavobacteriaceae	Abyssalbus	Abyssalbus ytuae	3618
Bacteria	Firmicutes	Negativicutes	Acidaminococcales	Acidaminococcaceae	Acidaminococcus	Acidaminococcus massiliensis	1		Bacteria	Firmicutes	Negativicutes	Acidaminococcales	Acidaminococcaceae	Acidaminococcus	Acidaminococcus intestini	1		Bacteria	Proteobacteria	Gammaproteobacteria	Salinisphaerales	Salinisphaeraceae	Abyssibacter	Abyssibacter profundi	3995
Bacteria	Proteobacteria	Gammaproteobacteria	Acidiferrobacterales	Acidiferrobacteraceae	NA	Acidiferrobacteraceae bacterium	1		Bacteria	Firmicutes	Negativicutes	Acidaminococcales	Acidaminococcaceae	Acidaminococcus	Acidaminococcus intestini RyC-MR95	1		Bacteria	Proteobacteria	Gammaproteobacteria	Salinisphaerales	Salinisphaeraceae	Abyssibacter	Abyssibacter sp.	2525
Bacteria	Proteobacteria	Alphaproteobacteria	Rhodospirillales	Acetobacteraceae	Acidisphaera	Acidisphaera sp. L21	1		Bacteria	Firmicutes	Bacilli	Bacillales	NA	Acidibacillus	Acidibacillus ferrooxidans	2		Bacteria	Firmicutes	Bacilli	Bacillales	Staphylococcaceae	Abyssicoccus	Abyssicoccus albus	3364
Bacteria	Proteobacteria	Acidithiobacillia	Acidithiobacillales	Acidithiobacillaceae	Acidithiobacillus	NA	1		Bacteria	Firmicutes	Bacilli	Bacillales	NA	Acidibacillus	Acidibacillus sp. S0AB	1		Bacteria	Firmicutes	Clostridia	Eubacteriales	Clostridiaceae	Abyssisolibacter	Abyssisolibacter fermentans	4088
Bacteria	Proteobacteria	Acidithiobacillia	Acidithiobacillales	Acidithiobacillaceae	Acidithiobacillus	Acidithiobacillus thiooxidans	1		Bacteria	Actinobacteria	Acidimicrobiia	Acidimicrobiales	Acidimicrobiaceae	NA	Acidimicrobiaceae bacterium	8		Bacteria	Proteobacteria	Gammaproteobacteria	NA	NA	NA	Abyssogena phaseoliformis symbiont	1784
Bacteria	Acidobacteria	NA	NA	NA	NA	Acidobacteria bacterium	54		Bacteria	Actinobacteria	Acidimicrobiia	Acidimicrobiales	NA	NA	Acidimicrobiales bacterium	1		Bacteria	Proteobacteria	Gammaproteobacteria	NA	NA	NA	Abyssogena phaseoliformis symbiont OG214	102
Bacteria	Acidobacteria	NA	NA	NA	NA	Acidobacteria bacterium 13_1_40CM_2_56_11	1		Bacteria	Actinobacteria	Acidimicrobiia	NA	NA	NA	Acidimicrobiia bacterium	2		Bacteria	Tenericutes	Mollicutes	Acholeplasmatales	Acholeplasmataceae	Candidatus Phytoplasma	'Acacia mangium' little leaf and yellowing phytoplasma	1
Bacteria	Acidobacteria	NA	NA	NA	NA	Acidobacteria bacterium 13_1_40CM_4_65_8	1		Bacteria	Acidobacteria	Acidobacteriia	Acidobacteriales	Acidobacteriaceae	Acidisarcina	Acidisarcina polymorpha	1		Bacteria	Acidobacteria	Holophagae	Acanthopleuribacterales	Acanthopleuribacteraceae	Acanthopleuribacter	Acanthopleuribacter pedis	7163
Bacteria	Acidobacteria	NA	NA	NA	NA	Acidobacteria bacterium 13_1_40CM_56_16	1		Bacteria	Proteobacteria	Alphaproteobacteria	Rhodospirillales	Acetobacteraceae	Acidisoma	Acidisoma cellulosilyticum	1		Bacteria	Actinobacteria	Actinomycetia	Micrococcales	Micrococcaceae	Acaricomes	Acaricomes phytoseiuli	2668
Bacteria	Acidobacteria	NA	NA	NA	NA	Acidobacteria bacterium 13_1_40CM_65_14	1		Bacteria	Proteobacteria	Alphaproteobacteria	Rhodospirillales	Acetobacteraceae	Acidisoma	Acidisoma silvae	1		Bacteria	Cyanobacteria	NA	Synechococcales	Acaryochloridaceae	NA	Acaryochloridaceae cyanobacterium CSU_3_4	1499
Bacteria	Acidobacteria	NA	NA	NA	NA	Acidobacteria bacterium RIFCSPLOWO2_12_FULL_66_10	1		Bacteria	Proteobacteria	Acidithiobacillia	Acidithiobacillales	NA	NA	Acidithiobacillales bacterium SG8_45	1		Bacteria	Cyanobacteria	NA	Synechococcales	Acaryochloridaceae	NA	Acaryochloridaceae cyanobacterium CSU_5_19	536
Bacteria	Acidobacteria	Acidobacteriia	Acidobacteriales	Acidobacteriaceae	NA	Acidobacteriaceae bacterium	2		Bacteria	Proteobacteria	Acidithiobacillia	Acidithiobacillales	Acidithiobacillaceae	Acidithiobacillus	Acidithiobacillus sp. S30A2	1		Bacteria	Cyanobacteria	NA	Synechococcales	Acaryochloridaceae	NA	Acaryochloridaceae cyanobacterium RL_2_7	1390
Bacteria	Acidobacteria	Acidobacteriia	NA	NA	NA	Acidobacteriia bacterium	5		Bacteria	Acidobacteria	NA	NA	NA	NA	Acidobacteria bacterium	22		Bacteria	Cyanobacteria	NA	Synechococcales	Acaryochloridaceae	NA	Acaryochloridaceae cyanobacterium RU_4_10	3993
Bacteria	Acidobacteria	Acidobacteriia	Acidobacteriales	Acidobacteriaceae	Acidobacterium	Acidobacterium capsulatum	1		Bacteria	Acidobacteria	NA	NA	NA	NA	Acidobacteria bacterium RIFCSPHIGHO2_01_FULL_67_28	1		Bacteria	Cyanobacteria	NA	Synechococcales	Acaryochloridaceae	NA	Acaryochloridaceae cyanobacterium SU_2_1	2070
Bacteria	Proteobacteria	Betaproteobacteria	Burkholderiales	Comamonadaceae	Acidovorax	Acidovorax sp. 94	1		Bacteria	Acidobacteria	Acidobacteriia	NA	NA	NA	Acidobacteriia bacterium	1		Bacteria	Cyanobacteria	NA	Synechococcales	Acaryochloridaceae	Acaryochloris	NA	1822
Bacteria	Proteobacteria	Gammaproteobacteria	Moraxellales	Moraxellaceae	Acinetobacter	NA	5		Bacteria	Proteobacteria	Alphaproteobacteria	Rhodospirillales	Acetobacteraceae	Acidocella	Acidocella sp.	1		Bacteria	Cyanobacteria	NA	Synechococcales	Acaryochloridaceae	Acaryochloris	Acaryochloris marina	13176
Bacteria	Proteobacteria	Gammaproteobacteria	Moraxellales	Moraxellaceae	Acinetobacter	Acinetobacter baumannii	2		Bacteria	Proteobacteria	Betaproteobacteria	Burkholderiales	Comamonadaceae	Acidovorax	Acidovorax avenae	3		Bacteria	Cyanobacteria	NA	Synechococcales	Acaryochloridaceae	Acaryochloris	Acaryochloris marina MBIC10699	1031
Bacteria	Proteobacteria	Gammaproteobacteria	Moraxellales	Moraxellaceae	Acinetobacter	Acinetobacter bohemicus	1		Bacteria	Proteobacteria	Betaproteobacteria	Burkholderiales	Comamonadaceae	Acidovorax	Acidovorax sp.	1		Bacteria	Cyanobacteria	NA	Synechococcales	Acaryochloridaceae	Acaryochloris	Acaryochloris marina MBIC11017	2487
Bacteria	Proteobacteria	Gammaproteobacteria	Moraxellales	Moraxellaceae	Acinetobacter	Acinetobacter guillouiae	1		Bacteria	Proteobacteria	Gammaproteobacteria	Moraxellales	Moraxellaceae	Acinetobacter	Acinetobacter	3		Bacteria	Cyanobacteria	NA	Synechococcales	Acaryochloridaceae	Acaryochloris	Acaryochloris marina S15	679
Bacteria	Proteobacteria	Gammaproteobacteria	Moraxellales	Moraxellaceae	Acinetobacter	Acinetobacter idrijaensis	1		Bacteria	Proteobacteria	Gammaproteobacteria	Moraxellales	Moraxellaceae	Acinetobacter	Acinetobacter baumannii	8		Bacteria	Cyanobacteria	NA	Synechococcales	Acaryochloridaceae	Acaryochloris	Acaryochloris sp. CCMEE 5410	7569
Bacteria	Proteobacteria	Gammaproteobacteria	Moraxellales	Moraxellaceae	Acinetobacter	Acinetobacter indicus	3		Bacteria	Proteobacteria	Gammaproteobacteria	Moraxellales	Moraxellaceae	Acinetobacter	Acinetobacter baumannii 1457504	1		Bacteria	Cyanobacteria	NA	Synechococcales	Acaryochloridaceae	Acaryochloris	Acaryochloris sp. CRU_2_0	748
Bacteria	Proteobacteria	Gammaproteobacteria	Moraxellales	Moraxellaceae	Acinetobacter	Acinetobacter lwoffii	4		Bacteria	Proteobacteria	Gammaproteobacteria	Moraxellales	Moraxellaceae	Acinetobacter	Acinetobacter bereziniae	1		Bacteria	Cyanobacteria	NA	Synechococcales	Acaryochloridaceae	Acaryochloris	Acaryochloris sp. HICR111A	76
Bacteria	Proteobacteria	Gammaproteobacteria	Moraxellales	Moraxellaceae	Acinetobacter	Acinetobacter nosocomialis	1		Bacteria	Proteobacteria	Gammaproteobacteria	Moraxellales	Moraxellaceae	Acinetobacter	Acinetobacter bohemicus	1		Bacteria	Cyanobacteria	NA	Synechococcales	Acaryochloridaceae	Acaryochloris	Acaryochloris sp. 'Moss Beach'	5471
Bacteria	Proteobacteria	Gammaproteobacteria	Moraxellales	Moraxellaceae	Acinetobacter	Acinetobacter pittii	1		Bacteria	Proteobacteria	Gammaproteobacteria	Moraxellales	Moraxellaceae	Acinetobacter	Acinetobacter bouvetii	1		Bacteria	Cyanobacteria	NA	Synechococcales	Acaryochloridaceae	Acaryochloris	Acaryochloris sp. RU_4_1	3621
Bacteria	Proteobacteria	Gammaproteobacteria	Moraxellales	Moraxellaceae	Acinetobacter	Acinetobacter pollinis	1		Bacteria	Proteobacteria	Gammaproteobacteria	Moraxellales	Moraxellaceae	Acinetobacter	Acinetobacter cumulans	1		Bacteria	Cyanobacteria	NA	Synechococcales	Acaryochloridaceae	Acaryochloris	Acaryochloris sp. SU_5_25	2255
Bacteria	Proteobacteria	Gammaproteobacteria	Moraxellales	Moraxellaceae	Acinetobacter	Acinetobacter portensis	1		Bacteria	Proteobacteria	Gammaproteobacteria	Moraxellales	Moraxellaceae	Acinetobacter	Acinetobacter johnsonii	1		Bacteria	Cyanobacteria	NA	Synechococcales	Acaryochloridaceae	Acaryochloris	Acaryochloris thomasi	5432
Bacteria	Proteobacteria	Gammaproteobacteria	Moraxellales	Moraxellaceae	Acinetobacter	Acinetobacter soli	1		Bacteria	Proteobacteria	Gammaproteobacteria	Moraxellales	Moraxellaceae	Acinetobacter	Acinetobacter lwoffii	1		Bacteria	Cyanobacteria	NA	Synechococcales	Acaryochloridaceae	Acaryochloris	Acaryochloris thomasi RCC1774	1067
Bacteria	Proteobacteria	Gammaproteobacteria	Moraxellales	Moraxellaceae	Acinetobacter	Acinetobacter sp. 10FS3-1	1		Bacteria	Proteobacteria	Gammaproteobacteria	Moraxellales	Moraxellaceae	Acinetobacter	Acinetobacter rathckeae	1		Bacteria	Proteobacteria	Gammaproteobacteria	Enterobacterales	Pectobacteriaceae	Acerihabitans	Acerihabitans arboris	5548
Bacteria	Proteobacteria	Gammaproteobacteria	Moraxellales	Moraxellaceae	Acinetobacter	Acinetobacter sp. ANC 4178	1		Bacteria	Proteobacteria	Gammaproteobacteria	Moraxellales	Moraxellaceae	Acinetobacter	Acinetobacter seifertii	3		Bacteria	Firmicutes	Clostridia	Eubacteriales	Oscillospiraceae	Acetanaerobacterium	Acetanaerobacterium elongatum	3093
Bacteria	Proteobacteria	Gammaproteobacteria	Moraxellales	Moraxellaceae	Acinetobacter	Acinetobacter sp. ANC 4558	1		Bacteria	Proteobacteria	Gammaproteobacteria	Moraxellales	Moraxellaceae	Acinetobacter	Acinetobacter sp.	1		Bacteria	Firmicutes	Clostridia	Eubacteriales	Oscillospiraceae	Acetanaerobacterium	Acetanaerobacterium sp. MSJ-12	1682
Bacteria	Proteobacteria	Gammaproteobacteria	Moraxellales	Moraxellaceae	Acinetobacter	Acinetobacter sp. NIPH 284	1		Bacteria	Proteobacteria	Gammaproteobacteria	Moraxellales	Moraxellaceae	Acinetobacter	Acinetobacter sp. Ac_5812	1		Bacteria	Firmicutes	Clostridia	Eubacteriales	Lachnospiraceae	Acetatifactor	NA	47
Bacteria	Proteobacteria	Gammaproteobacteria	Moraxellales	Moraxellaceae	Acinetobacter	Acinetobacter sp. S4397-1	1		Bacteria	Proteobacteria	Gammaproteobacteria	Moraxellales	Moraxellaceae	Acinetobacter	Acinetobacter sp. ANC 4633	1		Bacteria	Firmicutes	Clostridia	Eubacteriales	Lachnospiraceae	Acetatifactor	Acetatifactor muris	12537
Bacteria	Proteobacteria	Gammaproteobacteria	Moraxellales	Moraxellaceae	Acinetobacter	Acinetobacter sp. WCHAc060042	1		Bacteria	Proteobacteria	Gammaproteobacteria	Moraxellales	Moraxellaceae	Acinetobacter	Acinetobacter sp. ANC 4635	1		Bacteria	Firmicutes	Clostridia	Eubacteriales	Lachnospiraceae	Acetatifactor	Acetatifactor sp.	28840
Bacteria	Proteobacteria	Gammaproteobacteria	Moraxellales	Moraxellaceae	Acinetobacter	Acinetobacter sp. YH12200	1		Bacteria	Proteobacteria	Gammaproteobacteria	Moraxellales	Moraxellaceae	Acinetobacter	Acinetobacter sp. ASP199	1		Bacteria	Firmicutes	Clostridia	Eubacteriales	Lachnospiraceae	Acetatifactor	Acetatifactor sp. DFI.5.50	378
Bacteria	Proteobacteria	Gammaproteobacteria	Moraxellales	Moraxellaceae	Acinetobacter	Acinetobacter sp. YH12252	1		Bacteria	Proteobacteria	Gammaproteobacteria	Moraxellales	Moraxellaceae	Acinetobacter	Acinetobacter sp. CS-2	1		Bacteria	Firmicutes	Clostridia	Eubacteriales	Lachnospiraceae	Acetatifactor	Acetatifactor sp. DSM 110981	5412
Bacteria	Proteobacteria	Gammaproteobacteria	Moraxellales	Moraxellaceae	Acinetobacter	Acinetobacter terrae	1		Bacteria	Proteobacteria	Gammaproteobacteria	Moraxellales	Moraxellaceae	Acinetobacter	Acinetobacter sp. Marseille-Q1623	1		Bacteria	Firmicutes	Bacilli	Lactobacillales	Lactobacillaceae	Acetilactobacillus	Acetilactobacillus jinshanensis	1667
Bacteria	Proteobacteria	Gammaproteobacteria	Pasteurellales	Pasteurellaceae	Actinobacillus	Actinobacillus equuli	1		Bacteria	Proteobacteria	Gammaproteobacteria	Moraxellales	Moraxellaceae	Acinetobacter	Acinetobacter sp. NIPH 899	1		Bacteria	Firmicutes	Clostridia	Eubacteriales	Lachnospiraceae	Acetitomaculum	Acetitomaculum ruminis	2564
Bacteria	Proteobacteria	Gammaproteobacteria	Pasteurellales	Pasteurellaceae	Actinobacillus	Actinobacillus pleuropneumoniae	3		Bacteria	Proteobacteria	Gammaproteobacteria	Moraxellales	Moraxellaceae	Acinetobacter	Acinetobacter sp. RIFCSPHIGHO2_12_41_5	1		Bacteria	Firmicutes	Clostridia	Eubacteriales	Lachnospiraceae	Acetitomaculum	Acetitomaculum ruminis DSM 5522	243
Bacteria	Proteobacteria	Gammaproteobacteria	Pasteurellales	Pasteurellaceae	Actinobacillus	Actinobacillus vicugnae	1		Bacteria	Proteobacteria	Gammaproteobacteria	Moraxellales	Moraxellaceae	Acinetobacter	Acinetobacter sp. SFB	1		Bacteria	Firmicutes	Clostridia	Eubacteriales	Oscillospiraceae	Acetivibrio	NA	110
Bacteria	Actinobacteria	NA	NA	NA	NA	Actinobacteria bacterium	7		Bacteria	Proteobacteria	Gammaproteobacteria	Moraxellales	Moraxellaceae	Acinetobacter	Acinetobacter sp. SWAC5	1		Bacteria	Firmicutes	Clostridia	Eubacteriales	Oscillospiraceae	Acetivibrio	Acetivibrio aldrichii	1
Bacteria	Actinobacteria	Actinomycetia	Streptosporangiales	Thermomonosporaceae	Actinocorallia	Actinocorallia herbida	1		Bacteria	Proteobacteria	Gammaproteobacteria	Moraxellales	Moraxellaceae	Acinetobacter	Acinetobacter sp. YH01009	1		Bacteria	Firmicutes	Clostridia	Eubacteriales	Oscillospiraceae	Acetivibrio	Acetivibrio cellulolyticus	4842
Bacteria	Actinobacteria	Actinomycetia	Streptosporangiales	Thermomonosporaceae	Actinomadura	Actinomadura montaniterrae	1		Bacteria	Proteobacteria	Gammaproteobacteria	Moraxellales	Moraxellaceae	Acinetobacter	Acinetobacter sp. YH12070	1		Bacteria	Firmicutes	Clostridia	Eubacteriales	Oscillospiraceae	Acetivibrio	Acetivibrio cellulolyticus CD2	1
Bacteria	Actinobacteria	Actinomycetia	Streptosporangiales	Thermomonosporaceae	Actinomadura	Actinomadura rudentiformis	1		Bacteria	Proteobacteria	Gammaproteobacteria	Moraxellales	Moraxellaceae	Acinetobacter	Acinetobacter terrae	1		Bacteria	Firmicutes	Clostridia	Eubacteriales	Oscillospiraceae	Acetivibrio	Acetivibrio clariflavus	5353
Bacteria	Actinobacteria	Actinomycetia	Streptosporangiales	Thermomonosporaceae	Actinomadura	Actinomadura sp. CNU-125	1		Bacteria	Proteobacteria	Gammaproteobacteria	Moraxellales	Moraxellaceae	Acinetobacter	Acinetobacter variabilis	2		Bacteria	Firmicutes	Clostridia	Eubacteriales	Oscillospiraceae	Acetivibrio	Acetivibrio clariflavus DSM 19732	420
Bacteria	Actinobacteria	Actinomycetia	Streptosporangiales	Thermomonosporaceae	Actinomadura	Actinomadura viridis	1		Bacteria	Proteobacteria	Gammaproteobacteria	Moraxellales	Moraxellaceae	Acinetobacter	Acinetobacter vivianii	1		Bacteria	Firmicutes	Clostridia	Eubacteriales	Oscillospiraceae	Acetivibrio	Acetivibrio ethanolgignens	3965
Bacteria	Actinobacteria	Actinomycetia	NA	NA	NA	Actinomycetia bacterium	12		Bacteria	Proteobacteria	Gammaproteobacteria	Moraxellales	Moraxellaceae	Acinetobacter	Acinetobacter wuhouensis	2		Bacteria	Firmicutes	Clostridia	Eubacteriales	Oscillospiraceae	Acetivibrio	Acetivibrio mesophilus	3520
Bacteria	Bacteroidota	Flavobacteriia	Flavobacteriales	Flavobacteriaceae	Aequorivita	Aequorivita lipolytica	1		Bacteria	Actinobacteria	Actinomycetia	Streptosporangiales	Streptosporangiaceae	Acrocarpospora	Acrocarpospora catenulata	1		Bacteria	Firmicutes	Clostridia	Eubacteriales	Oscillospiraceae	Acetivibrio	Acetivibrio saccincola	6157
Bacteria	Bacteroidota	Flavobacteriia	Flavobacteriales	Flavobacteriaceae	Aequorivita	Aequorivita sp. KMM 9714	1		Bacteria	Actinobacteria	Actinomycetia	Streptosporangiales	Streptosporangiaceae	Acrocarpospora	Acrocarpospora corrugata	2		Bacteria	Firmicutes	Clostridia	Eubacteriales	Oscillospiraceae	Acetivibrio	Acetivibrio sp. MSJd-27	2691
Bacteria	Firmicutes	Bacilli	Lactobacillales	Aerococcaceae	NA	Aerococcaceae bacterium zg-1292	1		Bacteria	Actinobacteria	Actinomycetia	Streptosporangiales	Streptosporangiaceae	Acrocarpospora	Acrocarpospora macrocephala	1		Bacteria	Firmicutes	Clostridia	Eubacteriales	Oscillospiraceae	Acetivibrio	Acetivibrio straminisolvens	3167
Bacteria	Firmicutes	Bacilli	Lactobacillales	Aerococcaceae	NA	Aerococcaceae bacterium zg-1578	1		Bacteria	Actinobacteria	Actinomycetia	Streptosporangiales	Streptosporangiaceae	Acrocarpospora	Acrocarpospora phusangensis	3		Bacteria	Firmicutes	Clostridia	Eubacteriales	Oscillospiraceae	Acetivibrio	Acetivibrio thermocellus	6925
Bacteria	Firmicutes	Bacilli	Lactobacillales	Aerococcaceae	Aerococcus	NA	1		Bacteria	Actinobacteria	Actinomycetia	Streptosporangiales	Streptosporangiaceae	Acrocarpospora	Acrocarpospora pleiomorpha	2		Bacteria	Firmicutes	Clostridia	Eubacteriales	Oscillospiraceae	Acetivibrio	Acetivibrio thermocellus 27405	1
Bacteria	Firmicutes	Bacilli	Lactobacillales	Aerococcaceae	Aerococcus	Aerococcus suis	2		Bacteria	Proteobacteria	Alphaproteobacteria	Rhodobacterales	Roseobacteraceae	Actibacterium	Actibacterium ureilyticum	1		Bacteria	Firmicutes	Clostridia	Eubacteriales	Oscillospiraceae	Acetivibrio	Acetivibrio thermocellus AD2	99
Bacteria	Actinobacteria	Actinomycetia	Propionibacteriales	Nocardioidaceae	Aeromicrobium	NA	1		Bacteria	Actinobacteria	Actinomycetia	Streptosporangiales	Thermomonosporaceae	Actinoallomurus	Actinoallomurus purpureus	1		Bacteria	Firmicutes	Clostridia	Eubacteriales	Oscillospiraceae	Acetivibrio	Acetivibrio thermocellus ATCC 27405	396
Bacteria	Actinobacteria	Actinomycetia	Propionibacteriales	Nocardioidaceae	Aeromicrobium	Aeromicrobium sp. A1-2	1		Bacteria	Actinobacteria	Actinomycetia	Streptosporangiales	Thermomonosporaceae	Actinoallomurus	Actinoallomurus spadix	1		Bacteria	Firmicutes	Clostridia	Eubacteriales	Oscillospiraceae	Acetivibrio	Acetivibrio thermocellus BC1	675
Bacteria	Actinobacteria	Actinomycetia	Propionibacteriales	Nocardioidaceae	Aeromicrobium	Aeromicrobium sp. Root495	1		Bacteria	Actinobacteria	Actinomycetia	Streptosporangiales	Thermomonosporaceae	Actinoallomurus	Actinoallomurus sp. WRP6H-15	1		Bacteria	Firmicutes	Clostridia	Eubacteriales	Oscillospiraceae	Acetivibrio	Acetivibrio thermocellus DSM 1313	151
Bacteria	Proteobacteria	Gammaproteobacteria	Aeromonadales	Aeromonadaceae	Aeromonas	Aeromonas hydrophila	1		Bacteria	Actinobacteria	Actinomycetia	Streptosporangiales	Thermomonosporaceae	Actinoallomurus	Actinoallomurus sp. WRP9H-5	1		Bacteria	Firmicutes	Clostridia	Eubacteriales	Oscillospiraceae	Acetivibrio	Acetivibrio thermocellus DSM 2360	24
Bacteria	Proteobacteria	Gammaproteobacteria	Aeromonadales	Aeromonadaceae	Aeromonas	Aeromonas sobria	1		Bacteria	Actinobacteria	Actinomycetia	Pseudonocardiales	Pseudonocardiaceae	Actinoalloteichus	Actinoalloteichus hymeniacidonis	1		Bacteria	Firmicutes	Clostridia	Eubacteriales	Oscillospiraceae	Acetivibrio	Acetivibrio thermocellus JCM 21531	1934
Bacteria	Proteobacteria	Gammaproteobacteria	Aeromonadales	Aeromonadaceae	Aeromonas	Aeromonas veronii	1		Bacteria	Proteobacteria	Gammaproteobacteria	Pasteurellales	Pasteurellaceae	Actinobacillus	Actinobacillus succinogenes	1		Bacteria	Firmicutes	Clostridia	Eubacteriales	Oscillospiraceae	Acetivibrio	Acetivibrio thermocellus JW20	2
Bacteria	Bacteroidota	Flavobacteriia	Flavobacteriales	Flavobacteriaceae	Aestuariibaculum	Aestuariibaculum sp. ZH_2022a	1		Bacteria	Proteobacteria	Gammaproteobacteria	Pasteurellales	Pasteurellaceae	Actinobacillus	Actinobacillus succinogenes 130Z	1		Bacteria	Firmicutes	Clostridia	Eubacteriales	Oscillospiraceae	Acetivibrio	Acetivibrio thermocellus YS	48
Bacteria	Bacteroidota	Flavobacteriia	Flavobacteriales	Flavobacteriaceae	Aestuariivivens	Aestuariivivens sp. NBU2969	1		Bacteria	Proteobacteria	Gammaproteobacteria	Pasteurellales	Pasteurellaceae	Actinobacillus	Actinobacillus vicugnae	1		Bacteria	Firmicutes	Clostridia	Eubacteriales	Peptostreptococcaceae	Acetoanaerobium	NA	291
Bacteria	Cyanobacteria	NA	Nostocales	Hapalosiphonaceae	Aetokthonos	Aetokthonos hydrillicola	1		Bacteria	Actinobacteria	NA	NA	NA	NA	Actinobacteria bacterium	8		Bacteria	Firmicutes	Clostridia	Eubacteriales	Peptostreptococcaceae	Acetoanaerobium	Acetoanaerobium noterae	2587
Bacteria	Firmicutes	Clostridia	Eubacteriales	Oscillospiraceae	Agathobaculum	Agathobaculum desmolans	2		Bacteria	Actinobacteria	NA	NA	NA	NA	Actinobacteria bacterium 13_1_20CM_3_71_11	1		Bacteria	Firmicutes	Clostridia	Eubacteriales	Peptostreptococcaceae	Acetoanaerobium	Acetoanaerobium pronyense	3135
Bacteria	Chloroflexi	Anaerolineae	Aggregatilineales	Aggregatilineaceae	Aggregatilinea	Aggregatilinea lenta	1		Bacteria	Actinobacteria	NA	NA	NA	NA	Actinobacteria bacterium 13_2_20CM_2_71_6	1		Bacteria	Firmicutes	Clostridia	Eubacteriales	Peptostreptococcaceae	Acetoanaerobium	Acetoanaerobium sp.	2558
Bacteria	Proteobacteria	Alphaproteobacteria	Hyphomicrobiales	Rhizobiaceae	Agrobacterium	Agrobacterium tumefaciens	1		Bacteria	Actinobacteria	Actinomycetia	NA	NA	NA	Actinobacteria bacterium OK006	2		Bacteria	Firmicutes	Clostridia	Eubacteriales	Peptostreptococcaceae	Acetoanaerobium	Acetoanaerobium sticklandii	2543
Bacteria	Actinobacteria	Actinomycetia	Micrococcales	Microbacteriaceae	Agrococcus	Agrococcus lahaulensis	1		Bacteria	Actinobacteria	Actinomycetia	NA	NA	NA	Actinobacteria bacterium OK074	2		Bacteria	Firmicutes	Clostridia	Eubacteriales	Peptostreptococcaceae	Acetoanaerobium	Acetoanaerobium sticklandii DSM 519	3
Bacteria	Proteobacteria	Betaproteobacteria	Burkholderiales	Alcaligenaceae	NA	Alcaligenaceae bacterium	1		Bacteria	Actinobacteria	Actinomycetia	NA	NA	NA	Actinobacteria bacterium OV320	2		Bacteria	Proteobacteria	Alphaproteobacteria	Rhodospirillales	Acetobacteraceae	Acetobacter	NA	17677
Bacteria	Proteobacteria	Gammaproteobacteria	Oceanospirillales	Alcanivoracaceae	NA	Alcanivoracaceae bacterium	1		Bacteria	Actinobacteria	Actinomycetia	NA	NA	NA	Actinobacteria bacterium OV450	5		Bacteria	Proteobacteria	Alphaproteobacteria	Rhodospirillales	Acetobacteraceae	NA	NA	5813
Bacteria	Proteobacteria	Gammaproteobacteria	Oceanospirillales	Alcanivoracaceae	Alcanivorax	Alcanivorax pacificus	1		Bacteria	Actinobacteria	Actinomycetia	Micromonosporales	Micromonosporaceae	Actinocatenispora	Actinocatenispora comari	1		Bacteria	Proteobacteria	Alphaproteobacteria	Rhodospirillales	Acetobacteraceae	NA	Acetobacteraceae bacterium	159246
Bacteria	Proteobacteria	Gammaproteobacteria	Oceanospirillales	Alcanivoracaceae	Alcanivorax	Alcanivorax pacificus W11-5	1		Bacteria	Actinobacteria	Actinomycetia	Micromonosporales	Micromonosporaceae	Actinocatenispora	Actinocatenispora thailandica	1		Bacteria	Proteobacteria	Alphaproteobacteria	Rhodospirillales	Acetobacteraceae	NA	Acetobacteraceae bacterium AT-5844	5271
Bacteria	Proteobacteria	Gammaproteobacteria	Oceanospirillales	Alcanivoracaceae	Alcanivorax	Alcanivorax sp.	1		Bacteria	Actinobacteria	Actinomycetia	Streptosporangiales	Thermomonosporaceae	Actinocorallia	Actinocorallia herbida	2		Bacteria	Proteobacteria	Alphaproteobacteria	Rhodospirillales	Acetobacteraceae	NA	Acetobacteraceae bacterium DM15PD	1102
Bacteria	Proteobacteria	Gammaproteobacteria	Alteromonadales	Pseudoalteromonadaceae	Algicola	Algicola sp.	1		Bacteria	Actinobacteria	Actinomycetia	Streptosporangiales	Thermomonosporaceae	Actinocorallia	Actinocorallia populi	2		Bacteria	Proteobacteria	Alphaproteobacteria	Rhodospirillales	Acetobacteraceae	NA	Acetobacteraceae bacterium (ex Diaphorina citri)	1840
Bacteria	Bacteroidota	Cytophagia	Cytophagales	Cyclobacteriaceae	Algoriphagus	Algoriphagus antarcticus	1		Bacteria	Actinobacteria	Actinomycetia	Streptosporangiales	Thermomonosporaceae	Actinocorallia	Actinocorallia sp. API 0066	2		Bacteria	Proteobacteria	Alphaproteobacteria	Rhodospirillales	Acetobacteraceae	NA	Acetobacteraceae bacterium H6797	4472
Bacteria	Bacteroidota	Cytophagia	Cytophagales	Cyclobacteriaceae	Algoriphagus	Algoriphagus sp.	1		Bacteria	Actinobacteria	Actinomycetia	Catenulisporales	Actinospicaceae	Actinocrinis	Actinocrinis puniceicyclus	2		Bacteria	Proteobacteria	Alphaproteobacteria	Rhodospirillales	Acetobacteraceae	NA	Acetobacteraceae bacterium KSS12	3319
Bacteria	Proteobacteria	Epsilonproteobacteria	Campylobacterales	Arcobacteraceae	Aliarcobacter	Aliarcobacter butzleri	41		Bacteria	Actinobacteria	Actinomycetia	Pseudonocardiales	Pseudonocardiaceae	Actinokineospora	Actinokineospora alba	3		Bacteria	Proteobacteria	Alphaproteobacteria	Rhodospirillales	Acetobacteraceae	NA	Acetobacteraceae bacterium KSS8	3347
Bacteria	Proteobacteria	Epsilonproteobacteria	Campylobacterales	Arcobacteraceae	Aliarcobacter	Aliarcobacter cryaerophilus	6		Bacteria	Actinobacteria	Actinomycetia	Pseudonocardiales	Pseudonocardiaceae	Actinokineospora	Actinokineospora auranticolor	1		Bacteria	Proteobacteria	Alphaproteobacteria	Rhodospirillales	Acetobacteraceae	NA	Acetobacteraceae bacterium MS302e	4
Bacteria	Proteobacteria	Epsilonproteobacteria	Campylobacterales	Arcobacteraceae	Aliarcobacter	Aliarcobacter sp.	1		Bacteria	Actinobacteria	Actinomycetia	Pseudonocardiales	Pseudonocardiaceae	Actinokineospora	Actinokineospora baliensis	1		Bacteria	Proteobacteria	Alphaproteobacteria	Rhodospirillales	Acetobacteraceae	NA	Acetobacteraceae bacterium SCN 69-10	897
Bacteria	Proteobacteria	Gammaproteobacteria	Alteromonadales	Idiomarinaceae	Aliidiomarina	Aliidiomarina sp. Y6	1		Bacteria	Actinobacteria	Actinomycetia	Pseudonocardiales	Pseudonocardiaceae	Actinokineospora	Actinokineospora bangkokensis	1		Bacteria	Proteobacteria	Alphaproteobacteria	Rhodospirillales	Acetobacteraceae	Acetobacter	Acetobacter aceti	11061
Bacteria	Proteobacteria	Gammaproteobacteria	Alteromonadales	Idiomarinaceae	Aliidiomarina	Aliidiomarina taiwanensis	1		Bacteria	Actinobacteria	Actinomycetia	Pseudonocardiales	Pseudonocardiaceae	Actinokineospora	Actinokineospora cianjurensis	1		Bacteria	Proteobacteria	Alphaproteobacteria	Rhodospirillales	Acetobacteraceae	Acetobacter	Acetobacter aceti 1023	1936
Bacteria	Balneolaeota	Balneolia	Balneolales	Balneolaceae	Aliifodinibius	Aliifodinibius roseus	1		Bacteria	Actinobacteria	Actinomycetia	Pseudonocardiales	Pseudonocardiaceae	Actinokineospora	Actinokineospora diospyrosa	1		Bacteria	Proteobacteria	Alphaproteobacteria	Rhodospirillales	Acetobacteraceae	Acetobacter	Acetobacter aceti NBRC 14818	1083
Bacteria	Balneolaeota	Balneolia	Balneolales	Balneolaceae	Aliifodinibius	Aliifodinibius sp.	1		Bacteria	Actinobacteria	Actinomycetia	Pseudonocardiales	Pseudonocardiaceae	Actinokineospora	Actinokineospora enzanensis	1		Bacteria	Proteobacteria	Alphaproteobacteria	Rhodospirillales	Acetobacteraceae	Acetobacter	Acetobacter aceti NRIC 0242	392
Bacteria	Proteobacteria	Gammaproteobacteria	Vibrionales	Vibrionaceae	Aliivibrio	Aliivibrio sifiae	2		Bacteria	Actinobacteria	Actinomycetia	Pseudonocardiales	Pseudonocardiaceae	Actinokineospora	Actinokineospora fastidiosa	2		Bacteria	Proteobacteria	Alphaproteobacteria	Rhodospirillales	Acetobacteraceae	Acetobacter	Acetobacter ascendens	5938
Bacteria	Bacteroidota	Bacteroidia	Bacteroidales	Rikenellaceae	Alistipes	Alistipes sp.	5		Bacteria	Actinobacteria	Actinomycetia	Pseudonocardiales	Pseudonocardiaceae	Actinokineospora	Actinokineospora globicatena	1		Bacteria	Proteobacteria	Alphaproteobacteria	Rhodospirillales	Acetobacteraceae	Acetobacter	Acetobacter calcoaceticus	2
Bacteria	Bacteroidota	Bacteroidia	Bacteroidales	Rikenellaceae	Alistipes	Alistipes sp. An116	2		Bacteria	Actinobacteria	Actinomycetia	Pseudonocardiales	Pseudonocardiaceae	Actinokineospora	Actinokineospora inagensis	1		Bacteria	Proteobacteria	Alphaproteobacteria	Rhodospirillales	Acetobacteraceae	Acetobacter	Acetobacter cerevisiae	10776
Bacteria	Bacteroidota	Bacteroidia	Bacteroidales	Rikenellaceae	Alistipes	Alistipes sp. An54	2		Bacteria	Actinobacteria	Actinomycetia	Pseudonocardiales	Pseudonocardiaceae	Actinokineospora	Actinokineospora iranica	1		Bacteria	Proteobacteria	Alphaproteobacteria	Rhodospirillales	Acetobacteraceae	Acetobacter	Acetobacter cerevisiae DSM 14362	706
Bacteria	Firmicutes	Bacilli	Lactobacillales	Carnobacteriaceae	Alkalibacterium	Alkalibacterium pelagium	1		Bacteria	Actinobacteria	Actinomycetia	Pseudonocardiales	Pseudonocardiaceae	Actinokineospora	Actinokineospora pegani	1		Bacteria	Proteobacteria	Alphaproteobacteria	Rhodospirillales	Acetobacteraceae	Acetobacter	Acetobacter cibinongensis	6225
Bacteria	Firmicutes	Bacilli	Lactobacillales	Carnobacteriaceae	Alkalibacterium	Alkalibacterium sp.	1		Bacteria	Actinobacteria	Actinomycetia	Pseudonocardiales	Pseudonocardiaceae	Actinokineospora	Actinokineospora spheciospongiae	3		Bacteria	Proteobacteria	Alphaproteobacteria	Rhodospirillales	Acetobacteraceae	Acetobacter	Acetobacter cibinongensis NRIC 0482	360
Bacteria	Firmicutes	Bacilli	Lactobacillales	Carnobacteriaceae	Alkalibacterium	Alkalibacterium sp. 20	2		Bacteria	Actinobacteria	Actinomycetia	Pseudonocardiales	Pseudonocardiaceae	Actinokineospora	Actinokineospora sp. PR83	1		Bacteria	Proteobacteria	Alphaproteobacteria	Rhodospirillales	Acetobacteraceae	Acetobacter	Acetobacter conturbans	3765
Bacteria	Firmicutes	Bacilli	Lactobacillales	Carnobacteriaceae	Alkalibacterium	Alkalibacterium sp. MB6	1		Bacteria	Actinobacteria	Actinomycetia	Pseudonocardiales	Pseudonocardiaceae	Actinokineospora	Actinokineospora sp. UTMC 2448	2		Bacteria	Proteobacteria	Alphaproteobacteria	Rhodospirillales	Acetobacteraceae	Acetobacter	Acetobacter estunensis	6814
Bacteria	Firmicutes	Bacilli	Lactobacillales	Carnobacteriaceae	Alkalibacterium	Alkalibacterium subtropicum	1		Bacteria	Actinobacteria	Actinomycetia	Pseudonocardiales	Pseudonocardiaceae	Actinokineospora	Actinokineospora terrae	2		Bacteria	Proteobacteria	Alphaproteobacteria	Rhodospirillales	Acetobacteraceae	Acetobacter	Acetobacter estunensis NRIC 0472	782
Bacteria	Firmicutes	Bacilli	Bacillales	Bacillaceae	Alkalicoccus	Alkalicoccus daliensis	1		Bacteria	Actinobacteria	Actinomycetia	Pseudonocardiales	Pseudonocardiaceae	Actinokineospora	Actinokineospora xionganensis	1		Bacteria	Proteobacteria	Alphaproteobacteria	Rhodospirillales	Acetobacteraceae	Acetobacter	Acetobacter fabarum	9422
Bacteria	Firmicutes	Bacilli	Bacillales	Bacillaceae	Alkalicoccus	Alkalicoccus luteus	1		Bacteria	Actinobacteria	Actinomycetia	Streptosporangiales	Thermomonosporaceae	Actinomadura	Actinomadura	2		Bacteria	Proteobacteria	Alphaproteobacteria	Rhodospirillales	Acetobacteraceae	Acetobacter	Acetobacter fabarum DSM 19596	651
Bacteria	Firmicutes	Bacilli	Bacillales	Bacillaceae	Alkalihalobacillus	Alkalihalobacillus clausii	1		Bacteria	Actinobacteria	Actinomycetia	Streptosporangiales	Thermomonosporaceae	Actinomadura	Actinomadura alba	3		Bacteria	Proteobacteria	Alphaproteobacteria	Rhodospirillales	Acetobacteraceae	Acetobacter	Acetobacter fallax	3466
Bacteria	Firmicutes	Bacilli	Bacillales	Bacillaceae	Alkalihalobacillus	Alkalihalobacillus gibsonii	1		Bacteria	Actinobacteria	Actinomycetia	Streptosporangiales	Thermomonosporaceae	Actinomadura	Actinomadura algeriensis	2		Bacteria	Proteobacteria	Alphaproteobacteria	Rhodospirillales	Acetobacteraceae	Acetobacter	Acetobacter farinalis	2975
Bacteria	Firmicutes	Bacilli	Bacillales	Bacillaceae	Alkalihalobacillus	Alkalihalobacillus lehensis	1		Bacteria	Actinobacteria	Actinomycetia	Streptosporangiales	Thermomonosporaceae	Actinomadura	Actinomadura bangladeshensis	6		Bacteria	Proteobacteria	Alphaproteobacteria	Rhodospirillales	Acetobacteraceae	Acetobacter	Acetobacter garciniae	3855
Bacteria	Firmicutes	Bacilli	Bacillales	Bacillaceae	Alkalihalobacillus	Alkalihalobacillus miscanthi	1		Bacteria	Actinobacteria	Actinomycetia	Streptosporangiales	Thermomonosporaceae	Actinomadura	Actinomadura barringtoniae	3		Bacteria	Proteobacteria	Alphaproteobacteria	Rhodospirillales	Acetobacteraceae	Acetobacter	Acetobacter ghanensis	3693
Bacteria	Firmicutes	Bacilli	Bacillales	Bacillaceae	Alkalihalobacillus	Alkalihalobacillus okhensis	3		Bacteria	Actinobacteria	Actinomycetia	Streptosporangiales	Thermomonosporaceae	Actinomadura	Actinomadura chibensis	2		Bacteria	Proteobacteria	Alphaproteobacteria	Rhodospirillales	Acetobacteraceae	Acetobacter	Acetobacter ghanensis DSM 18895	642
Bacteria	Firmicutes	Bacilli	Bacillales	Bacillaceae	Alkalihalobacillus	Alkalihalobacillus patagoniensis	1		Bacteria	Actinobacteria	Actinomycetia	Streptosporangiales	Thermomonosporaceae	Actinomadura	Actinomadura citrea	3		Bacteria	Proteobacteria	Alphaproteobacteria	Rhodospirillales	Acetobacteraceae	Acetobacter	Acetobacter indonesiensis	14307
Bacteria	Firmicutes	Bacilli	Bacillales	Bacillaceae	Alkalihalobacillus	Alkalihalobacillus urbisdiaboli	2		Bacteria	Actinobacteria	Actinomycetia	Streptosporangiales	Thermomonosporaceae	Actinomadura	Actinomadura coerulea	3		Bacteria	Proteobacteria	Alphaproteobacteria	Rhodospirillales	Acetobacteraceae	Acetobacter	Acetobacter indonesiensis NRIC 0313	393
Bacteria	Firmicutes	Bacilli	Bacillales	Bacillaceae	Alkalihalobacterium	Alkalihalobacterium alkalinitrilicum	1		Bacteria	Actinobacteria	Actinomycetia	Streptosporangiales	Thermomonosporaceae	Actinomadura	Actinomadura craniellae	2		Bacteria	Firmicutes	Clostridia	Eubacteriales	Eubacteriaceae	Acetobacterium	NA	930
Bacteria	Firmicutes	Bacilli	Bacillales	Bacillaceae	Alkalihalophilus	Alkalihalophilus pseudofirmus	1		Bacteria	Actinobacteria	Actinomycetia	Streptosporangiales	Thermomonosporaceae	Actinomadura	Actinomadura cremea	1		Bacteria	Firmicutes	Clostridia	Eubacteriales	Eubacteriaceae	Acetobacterium	Acetobacterium bakii	4462
Bacteria	Proteobacteria	Alphaproteobacteria	NA	NA	NA	Alphaproteobacteria bacterium	34		Bacteria	Actinobacteria	Actinomycetia	Streptosporangiales	Thermomonosporaceae	Actinomadura	Actinomadura darangshiensis	3		Bacteria	Firmicutes	Clostridia	Eubacteriales	Eubacteriaceae	Acetobacterium	Acetobacterium carbinolicum	3
Bacteria	Proteobacteria	Alphaproteobacteria	NA	NA	NA	Alphaproteobacteria bacterium ADurb.Bin438	1		Bacteria	Actinobacteria	Actinomycetia	Streptosporangiales	Thermomonosporaceae	Actinomadura	Actinomadura decatromicini	2		Bacteria	Firmicutes	Clostridia	Eubacteriales	Eubacteriaceae	Acetobacterium	Acetobacterium carbinolicum subsp. kysingense	4
Bacteria	Proteobacteria	Alphaproteobacteria	NA	NA	NA	Alphaproteobacteria bacterium HGW-Alphaproteobacteria-17	1		Bacteria	Actinobacteria	Actinomycetia	Streptosporangiales	Thermomonosporaceae	Actinomadura	Actinomadura fibrosa	4		Bacteria	Firmicutes	Clostridia	Eubacteriales	Eubacteriaceae	Acetobacterium	Acetobacterium dehalogenans	2944
Bacteria	Firmicutes	Bacilli	Bacillales	Bacillaceae	Alteribacillus	Alteribacillus bidgolensis	1		Bacteria	Actinobacteria	Actinomycetia	Streptosporangiales	Thermomonosporaceae	Actinomadura	Actinomadura flavalba	1		Bacteria	Firmicutes	Clostridia	Eubacteriales	Eubacteriaceae	Acetobacterium	Acetobacterium dehalogenans DSM 11527	1
Bacteria	Firmicutes	Bacilli	Bacillales	Bacillaceae	Alteribacillus	Alteribacillus iranensis	2		Bacteria	Actinobacteria	Actinomycetia	Streptosporangiales	Thermomonosporaceae	Actinomadura	Actinomadura formosensis	1		Bacteria	Firmicutes	Clostridia	Eubacteriales	Eubacteriaceae	Acetobacterium	Acetobacterium fimetarium	3256
Bacteria	Firmicutes	Bacilli	Bacillales	Bacillaceae	Alteribacillus	Alteribacillus sp. YIM 98480	2		Bacteria	Actinobacteria	Actinomycetia	Streptosporangiales	Thermomonosporaceae	Actinomadura	Actinomadura geliboluensis	2		Bacteria	Firmicutes	Clostridia	Eubacteriales	Eubacteriaceae	Acetobacterium	Acetobacterium malicum	3483
Bacteria	Firmicutes	Bacilli	Bacillales	Bacillaceae	Alteribacter	Alteribacter keqinensis	1		Bacteria	Actinobacteria	Actinomycetia	Streptosporangiales	Thermomonosporaceae	Actinomadura	Actinomadura glauciflava	2		Bacteria	Firmicutes	Clostridia	Eubacteriales	Eubacteriaceae	Acetobacterium	Acetobacterium paludosum	3673
Bacteria	Firmicutes	Bacilli	Bacillales	Bacillaceae	Alteribacter	Alteribacter lacisalsi	1		Bacteria	Actinobacteria	Actinomycetia	Streptosporangiales	Thermomonosporaceae	Actinomadura	Actinomadura graeca	4		Bacteria	Firmicutes	Clostridia	Eubacteriales	Eubacteriaceae	Acetobacterium	Acetobacterium psammolithicum	1
Bacteria	Firmicutes	Bacilli	Bacillales	Bacillaceae	Alteribacter	Alteribacter natronophilus	1		Bacteria	Actinobacteria	Actinomycetia	Streptosporangiales	Thermomonosporaceae	Actinomadura	Actinomadura hallensis	2		Bacteria	Firmicutes	Clostridia	Eubacteriales	Eubacteriaceae	Acetobacterium	Acetobacterium sp.	5045
Bacteria	Firmicutes	Bacilli	Bacillales	Bacillaceae	Alteribacter	Alteribacter populi	1		Bacteria	Actinobacteria	Actinomycetia	Streptosporangiales	Thermomonosporaceae	Actinomadura	Actinomadura harenae	5		Bacteria	Firmicutes	Clostridia	Eubacteriales	Eubacteriaceae	Acetobacterium	Acetobacterium sp. Ac1	1
Bacteria	Firmicutes	Bacilli	Bacillales	Bacillaceae	Alteribacter	Alteribacter salitolerans	1		Bacteria	Actinobacteria	Actinomycetia	Streptosporangiales	Thermomonosporaceae	Actinomadura	Actinomadura hibisca	2		Bacteria	Firmicutes	Clostridia	Eubacteriales	Eubacteriaceae	Acetobacterium	Acetobacterium sp. KB-1	3953
Bacteria	Proteobacteria	Gammaproteobacteria	Alteromonadales	Alteromonadaceae	NA	Alteromonadaceae bacterium	1		Bacteria	Actinobacteria	Actinomycetia	Streptosporangiales	Thermomonosporaceae	Actinomadura	Actinomadura kijaniata	4		Bacteria	Firmicutes	Clostridia	Eubacteriales	Eubacteriaceae	Acetobacterium	Acetobacterium sp. MES1	1932
Bacteria	Proteobacteria	Gammaproteobacteria	Alteromonadales	NA	NA	Alteromonadales bacterium	1		Bacteria	Actinobacteria	Actinomycetia	Streptosporangiales	Thermomonosporaceae	Actinomadura	Actinomadura latina	1		Bacteria	Firmicutes	Clostridia	Eubacteriales	Eubacteriaceae	Acetobacterium	Acetobacterium tundrae	3627
Bacteria	Proteobacteria	Gammaproteobacteria	Alteromonadales	Alteromonadaceae	Alteromonas	Alteromonas facilis	1		Bacteria	Actinobacteria	Actinomycetia	Streptosporangiales	Thermomonosporaceae	Actinomadura	Actinomadura litoris	6		Bacteria	Firmicutes	Clostridia	Eubacteriales	Eubacteriaceae	Acetobacterium	Acetobacterium wieringae	12030
Bacteria	Proteobacteria	Gammaproteobacteria	Alteromonadales	Alteromonadaceae	Alteromonas	Alteromonas flava	1		Bacteria	Actinobacteria	Actinomycetia	Streptosporangiales	Thermomonosporaceae	Actinomadura	Actinomadura logoneensis	1		Bacteria	Firmicutes	Clostridia	Eubacteriales	Eubacteriaceae	Acetobacterium	Acetobacterium woodii	7013
Bacteria	Proteobacteria	Gammaproteobacteria	Alteromonadales	Alteromonadaceae	Alteromonas	Alteromonas genovensis	1		Bacteria	Actinobacteria	Actinomycetia	Streptosporangiales	Thermomonosporaceae	Actinomadura	Actinomadura luteofluorescens	3		Bacteria	Firmicutes	Clostridia	Eubacteriales	Eubacteriaceae	Acetobacterium	Acetobacterium woodii DSM 1030	636
Bacteria	Proteobacteria	Gammaproteobacteria	Alteromonadales	Alteromonadaceae	Alteromonas	Alteromonas oceanisediminis	1		Bacteria	Actinobacteria	Actinomycetia	Streptosporangiales	Thermomonosporaceae	Actinomadura	Actinomadura macra	2		Bacteria	Proteobacteria	Alphaproteobacteria	Rhodospirillales	Acetobacteraceae	Acetobacter	Acetobacter lambici	4091
Bacteria	Proteobacteria	Gammaproteobacteria	Alteromonadales	Alteromonadaceae	Alteromonas	Alteromonas sp.	1		Bacteria	Actinobacteria	Actinomycetia	Streptosporangiales	Thermomonosporaceae	Actinomadura	Actinomadura macrotermitis	2		Bacteria	Proteobacteria	Alphaproteobacteria	Rhodospirillales	Acetobacteraceae	Acetobacter	Acetobacter lovaniensis	4932
Bacteria	Proteobacteria	Gammaproteobacteria	Alteromonadales	Alteromonadaceae	Alteromonas	Alteromonas sp. KUL150	1		Bacteria	Actinobacteria	Actinomycetia	Streptosporangiales	Thermomonosporaceae	Actinomadura	Actinomadura madurae	16		Bacteria	Proteobacteria	Alphaproteobacteria	Rhodospirillales	Acetobacteraceae	Acetobacter	Acetobacter lovaniensis NRIC 0474	631
Bacteria	Synergistetes	Synergistia	Synergistales	Synergistaceae	Aminiphilus	Aminiphilus circumscriptus	1		Bacteria	Actinobacteria	Actinomycetia	Streptosporangiales	Thermomonosporaceae	Actinomadura	Actinomadura mexicana	2		Bacteria	Proteobacteria	Alphaproteobacteria	Rhodospirillales	Acetobacteraceae	Acetobacter	Acetobacter malorum	22013
Bacteria	Actinobacteria	Actinomycetia	Micrococcales	Microbacteriaceae	Amnibacterium	Amnibacterium flavum	1		Bacteria	Actinobacteria	Actinomycetia	Streptosporangiales	Thermomonosporaceae	Actinomadura	Actinomadura meyerae	2		Bacteria	Proteobacteria	Alphaproteobacteria	Rhodospirillales	Acetobacteraceae	Acetobacter	Acetobacter malorum DSM 14337	744
Bacteria	Firmicutes	Bacilli	Bacillales	Bacillaceae	Amphibacillus	Amphibacillus cookii	1		Bacteria	Actinobacteria	Actinomycetia	Streptosporangiales	Thermomonosporaceae	Actinomadura	Actinomadura montaniterrae	3		Bacteria	Proteobacteria	Alphaproteobacteria	Rhodospirillales	Acetobacteraceae	Acetobacter	Acetobacter musti	4545
Bacteria	Firmicutes	Bacilli	Bacillales	Bacillaceae	Amphibacillus	Amphibacillus jilinensis	1		Bacteria	Actinobacteria	Actinomycetia	Streptosporangiales	Thermomonosporaceae	Actinomadura	Actinomadura namibiensis	5		Bacteria	Proteobacteria	Alphaproteobacteria	Rhodospirillales	Acetobacteraceae	Acetobacter	Acetobacter nitrogenifigens	3727
Bacteria	Firmicutes	Bacilli	Bacillales	Bacillaceae	Amphibacillus	Amphibacillus sp. MSJ-3	1		Bacteria	Actinobacteria	Actinomycetia	Streptosporangiales	Thermomonosporaceae	Actinomadura	Actinomadura nitritigenes	3		Bacteria	Proteobacteria	Alphaproteobacteria	Rhodospirillales	Acetobacteraceae	Acetobacter	Acetobacter nitrogenifigens DSM 23921 = LMG 23498	1549
Bacteria	Cyanobacteria	NA	Nostocales	Nostocaceae	Anabaena	NA	1		Bacteria	Actinobacteria	Actinomycetia	Streptosporangiales	Thermomonosporaceae	Actinomadura	Actinomadura oligospora	2		Bacteria	Proteobacteria	Alphaproteobacteria	Rhodospirillales	Acetobacteraceae	Acetobacter	Acetobacter oeni	5449
Bacteria	Cyanobacteria	NA	Nostocales	Nostocaceae	Anabaena	Anabaena sp. 90	1		Bacteria	Actinobacteria	Actinomycetia	Streptosporangiales	Thermomonosporaceae	Actinomadura	Actinomadura parmotrematis	1		Bacteria	Proteobacteria	Alphaproteobacteria	Rhodospirillales	Acetobacteraceae	Acetobacter	Acetobacter oeni LMG 21952	804
Bacteria	Firmicutes	Clostridia	Eubacteriales	Lachnospiraceae	Anaerobutyricum	Anaerobutyricum hallii	1		Bacteria	Actinobacteria	Actinomycetia	Streptosporangiales	Thermomonosporaceae	Actinomadura	Actinomadura parvosata	1		Bacteria	Bacteroidota	Bacteroidia	Bacteroidales	Rikenellaceae	Acetobacteroides	Acetobacteroides hydrogenigenes	3594
Bacteria	Firmicutes	Tissierellia	Tissierellales	Peptoniphilaceae	Anaerococcus	Anaerococcus hydrogenalis	1		Bacteria	Actinobacteria	Actinomycetia	Streptosporangiales	Thermomonosporaceae	Actinomadura	Actinomadura parvosata subsp. kistnae	1		Bacteria	Proteobacteria	Alphaproteobacteria	Rhodospirillales	Acetobacteraceae	Acetobacter	Acetobacter okinawensis	11953
Bacteria	Firmicutes	Tissierellia	Tissierellales	Peptoniphilaceae	Anaerococcus	Anaerococcus ihuae	1		Bacteria	Actinobacteria	Actinomycetia	Streptosporangiales	Thermomonosporaceae	Actinomadura	Actinomadura pelletieri	1		Bacteria	Proteobacteria	Alphaproteobacteria	Rhodospirillales	Acetobacteraceae	Acetobacter	Acetobacter okinawensis JCM 25146	3
Bacteria	Firmicutes	Tissierellia	Tissierellales	Peptoniphilaceae	Anaerococcus	Anaerococcus jeddahensis	1		Bacteria	Actinobacteria	Actinomycetia	Streptosporangiales	Thermomonosporaceae	Actinomadura	Actinomadura physcomitrii	1		Bacteria	Proteobacteria	Alphaproteobacteria	Rhodospirillales	Acetobacteraceae	Acetobacter	Acetobacter orientalis	15245
Bacteria	Firmicutes	Tissierellia	Tissierellales	Peptoniphilaceae	Anaerococcus	Anaerococcus lactolyticus	2		Bacteria	Actinobacteria	Actinomycetia	Streptosporangiales	Thermomonosporaceae	Actinomadura	Actinomadura rayongensis	3		Bacteria	Proteobacteria	Alphaproteobacteria	Rhodospirillales	Acetobacteraceae	Acetobacter	Acetobacter orientalis NRIC 0481	395
Bacteria	Firmicutes	Tissierellia	Tissierellales	Peptoniphilaceae	Anaerococcus	Anaerococcus nagyae	1		Bacteria	Actinobacteria	Actinomycetia	Streptosporangiales	Thermomonosporaceae	Actinomadura	Actinomadura rifamycini	1		Bacteria	Proteobacteria	Alphaproteobacteria	Rhodospirillales	Acetobacteraceae	Acetobacter	Acetobacter orleanensis	3637
Bacteria	Firmicutes	Tissierellia	Tissierellales	Peptoniphilaceae	Anaerococcus	Anaerococcus rubeinfantis	1		Bacteria	Actinobacteria	Actinomycetia	Streptosporangiales	Thermomonosporaceae	Actinomadura	Actinomadura roseirufa	4		Bacteria	Proteobacteria	Alphaproteobacteria	Rhodospirillales	Acetobacteraceae	Acetobacter	Acetobacter orleanensis JCM 7639	505
Bacteria	Firmicutes	Tissierellia	Tissierellales	Peptoniphilaceae	Anaerococcus	Anaerococcus sp. HMSC065G05	3		Bacteria	Actinobacteria	Actinomycetia	Streptosporangiales	Thermomonosporaceae	Actinomadura	Actinomadura rubrisoli	7		Bacteria	Proteobacteria	Alphaproteobacteria	Rhodospirillales	Acetobacteraceae	Acetobacter	Acetobacter orleanensis NRIC 0473	410
Bacteria	Firmicutes	Tissierellia	Tissierellales	Peptoniphilaceae	Anaerococcus	Anaerococcus sp. HMSC075B03	1		Bacteria	Actinobacteria	Actinomycetia	Streptosporangiales	Thermomonosporaceae	Actinomadura	Actinomadura rubrobrunea	1		Bacteria	Proteobacteria	Alphaproteobacteria	Rhodospirillales	Acetobacteraceae	Acetobacter	Acetobacter oryzifermentans	2454
Bacteria	Firmicutes	Tissierellia	Tissierellales	Peptoniphilaceae	Anaerococcus	Anaerococcus sp. Marseille-P3625	1		Bacteria	Actinobacteria	Actinomycetia	Streptosporangiales	Thermomonosporaceae	Actinomadura	Actinomadura rubteroloni	3		Bacteria	Proteobacteria	Alphaproteobacteria	Rhodospirillales	Acetobacteraceae	Acetobacter	Acetobacter oryzoeni	2186
Bacteria	Firmicutes	Tissierellia	Tissierellales	Peptoniphilaceae	Anaerococcus	Anaerococcus sp. Marseille-P9784	1		Bacteria	Actinobacteria	Actinomycetia	Streptosporangiales	Thermomonosporaceae	Actinomadura	Actinomadura rudentiformis	3		Bacteria	Proteobacteria	Alphaproteobacteria	Rhodospirillales	Acetobacteraceae	Acetobacter	Acetobacter papayae	2400
Bacteria	Firmicutes	Tissierellia	Tissierellales	Peptoniphilaceae	Anaerococcus	Anaerococcus tetradius ATCC 35098	1		Bacteria	Actinobacteria	Actinomycetia	Streptosporangiales	Thermomonosporaceae	Actinomadura	Actinomadura rupiterrae	3		Bacteria	Proteobacteria	Alphaproteobacteria	Rhodospirillales	Acetobacteraceae	Acetobacter	Acetobacter papayae JCM 25143	2
Bacteria	Firmicutes	Tissierellia	Tissierellales	Peptoniphilaceae	Anaerococcus	Anaerococcus vaginalis	3		Bacteria	Actinobacteria	Actinomycetia	Streptosporangiales	Thermomonosporaceae	Actinomadura	Actinomadura soli	1		Bacteria	Proteobacteria	Alphaproteobacteria	Rhodospirillales	Acetobacteraceae	Acetobacter	Acetobacter pasteurianus	22602
Bacteria	Firmicutes	Clostridia	Eubacteriales	Oscillospiraceae	Anaerofilum	Anaerofilum sp. An201	1		Bacteria	Actinobacteria	Actinomycetia	Streptosporangiales	Thermomonosporaceae	Actinomadura	Actinomadura sp. 6K520	3		Bacteria	Proteobacteria	Alphaproteobacteria	Rhodospirillales	Acetobacteraceae	Acetobacter	Acetobacter pasteurianus 386B	472
Bacteria	Chloroflexi	Anaerolineae	Anaerolineales	Anaerolineaceae	NA	Anaerolineaceae bacterium	10		Bacteria	Actinobacteria	Actinomycetia	Streptosporangiales	Thermomonosporaceae	Actinomadura	Actinomadura sp. 7K507	3		Bacteria	Proteobacteria	Alphaproteobacteria	Rhodospirillales	Acetobacteraceae	Acetobacter	Acetobacter pasteurianus IFO 3283-01	311
Bacteria	Chloroflexi	Anaerolineae	NA	NA	NA	Anaerolineae bacterium	23		Bacteria	Actinobacteria	Actinomycetia	Streptosporangiales	Thermomonosporaceae	Actinomadura	Actinomadura sp. 7K534	1		Bacteria	Proteobacteria	Alphaproteobacteria	Rhodospirillales	Acetobacteraceae	Acetobacter	Acetobacter pasteurianus IFO 3283-03	3
Bacteria	Chloroflexi	Anaerolineae	NA	NA	NA	Anaerolineae bacterium SM23_84	1		Bacteria	Actinobacteria	Actinomycetia	Streptosporangiales	Thermomonosporaceae	Actinomadura	Actinomadura sp. ATCC 31491	3		Bacteria	Proteobacteria	Alphaproteobacteria	Rhodospirillales	Acetobacteraceae	Acetobacter	Acetobacter pasteurianus IFO 3283-12	3
Bacteria	Chloroflexi	Anaerolineae	Anaerolineales	NA	NA	Anaerolineales bacterium	6		Bacteria	Actinobacteria	Actinomycetia	Streptosporangiales	Thermomonosporaceae	Actinomadura	Actinomadura sp. BRA 177	3		Bacteria	Proteobacteria	Alphaproteobacteria	Rhodospirillales	Acetobacteraceae	Acetobacter	Acetobacter pasteurianus IFO 3283-22	1
Bacteria	Chloroflexi	Anaerolineae	Anaerolineales	Anaerolineaceae	Anaerolinea	Anaerolinea sp.	1		Bacteria	Actinobacteria	Actinomycetia	Streptosporangiales	Thermomonosporaceae	Actinomadura	Actinomadura sp. CNU-125	3		Bacteria	Proteobacteria	Alphaproteobacteria	Rhodospirillales	Acetobacteraceae	Acetobacter	Acetobacter pasteurianus IFO 3283-26	1
Bacteria	Chloroflexi	Anaerolineae	Anaerolineales	Anaerolineaceae	Anaerolinea	Anaerolinea thermophila	1		Bacteria	Actinobacteria	Actinomycetia	Streptosporangiales	Thermomonosporaceae	Actinomadura	Actinomadura sp. GC306	2		Bacteria	Proteobacteria	Alphaproteobacteria	Rhodospirillales	Acetobacteraceae	Acetobacter	Acetobacter pasteurianus IFO 3283-32	2
Bacteria	Firmicutes	Clostridia	Eubacteriales	Oscillospiraceae	Anaeromassilibacillus	Anaeromassilibacillus senegalensis	2		Bacteria	Actinobacteria	Actinomycetia	Streptosporangiales	Thermomonosporaceae	Actinomadura	Actinomadura sp. HBU206391	2		Bacteria	Proteobacteria	Alphaproteobacteria	Rhodospirillales	Acetobacteraceae	Acetobacter	Acetobacter pasteurianus NBRC 101655	233
Bacteria	Firmicutes	Clostridia	Eubacteriales	Oscillospiraceae	Anaeromassilibacillus	Anaeromassilibacillus sp. An200	1		Bacteria	Actinobacteria	Actinomycetia	Streptosporangiales	Thermomonosporaceae	Actinomadura	Actinomadura sp. J1-007	6		Bacteria	Proteobacteria	Alphaproteobacteria	Rhodospirillales	Acetobacteraceae	Acetobacter	Acetobacter pasteurianus NBRC 3188	540
Bacteria	Firmicutes	Clostridia	Eubacteriales	Oscillospiraceae	Anaeromassilibacillus	Anaeromassilibacillus sp. D41t1_190614_C2	1		Bacteria	Actinobacteria	Actinomycetia	Streptosporangiales	Thermomonosporaceae	Actinomadura	Actinomadura sp. K4S16	2		Bacteria	Proteobacteria	Alphaproteobacteria	Rhodospirillales	Acetobacteraceae	Acetobacter	Acetobacter pasteurianus NBRC 3222	423
Bacteria	Tenericutes	Mollicutes	Anaeroplasmatales	Anaeroplasmataceae	Anaeroplasma	Anaeroplasma sp.	1		Bacteria	Actinobacteria	Actinomycetia	Streptosporangiales	Thermomonosporaceae	Actinomadura	Actinomadura sp. KC06	2		Bacteria	Proteobacteria	Alphaproteobacteria	Rhodospirillales	Acetobacteraceae	Acetobacter	Acetobacter pasteurianus NBRC 3277	457
Bacteria	Firmicutes	Clostridia	Eubacteriales	Lachnospiraceae	Anaerosporobacter	Anaerosporobacter faecicola	1		Bacteria	Actinobacteria	Actinomycetia	Streptosporangiales	Thermomonosporaceae	Actinomadura	Actinomadura sp. KC216	2		Bacteria	Proteobacteria	Alphaproteobacteria	Rhodospirillales	Acetobacteraceae	Acetobacter	Acetobacter pasteurianus NBRC 3278	136
Bacteria	Firmicutes	Clostridia	Eubacteriales	Lachnospiraceae	Anaerostipes	Anaerostipes hadrus	9		Bacteria	Actinobacteria	Actinomycetia	Streptosporangiales	Thermomonosporaceae	Actinomadura	Actinomadura sp. KC345	2		Bacteria	Proteobacteria	Alphaproteobacteria	Rhodospirillales	Acetobacteraceae	Acetobacter	Acetobacter pasteurianus NBRC 3279	106
Bacteria	Firmicutes	Clostridia	Eubacteriales	Lachnospiraceae	Anaerostipes	Anaerostipes rhamnosivorans	1		Bacteria	Actinobacteria	Actinomycetia	Streptosporangiales	Thermomonosporaceae	Actinomadura	Actinomadura sp. NAK00032	2		Bacteria	Proteobacteria	Alphaproteobacteria	Rhodospirillales	Acetobacteraceae	Acetobacter	Acetobacter pasteurianus NBRC 3280	54
Bacteria	Firmicutes	Clostridia	Eubacteriales	NA	Anaerotalea	Anaerotalea alkaliphila	1		Bacteria	Actinobacteria	Actinomycetia	Streptosporangiales	Thermomonosporaceae	Actinomadura	Actinomadura sp. NEAU-AAG7	9		Bacteria	Proteobacteria	Alphaproteobacteria	Rhodospirillales	Acetobacteraceae	Acetobacter	Acetobacter pasteurianus NBRC 3284	44
Bacteria	Firmicutes	Clostridia	Eubacteriales	Lachnospiraceae	Anaerotignum	Anaerotignum lactatifermentans	5		Bacteria	Actinobacteria	Actinomycetia	Streptosporangiales	Thermomonosporaceae	Actinomadura	Actinomadura spongiicola	1		Bacteria	Proteobacteria	Alphaproteobacteria	Rhodospirillales	Acetobacteraceae	Acetobacter	Acetobacter pasteurianus NBRC 3299	267
Bacteria	Firmicutes	Clostridia	Eubacteriales	Lachnospiraceae	Anaerotignum	Anaerotignum neopropionicum	3		Bacteria	Actinobacteria	Actinomycetia	Streptosporangiales	Thermomonosporaceae	Actinomadura	Actinomadura sp. OS3-83	2		Bacteria	Proteobacteria	Alphaproteobacteria	Rhodospirillales	Acetobacteraceae	Acetobacter	Acetobacter pasteurianus subsp. pasteurianus	1129
Bacteria	Firmicutes	Clostridia	Eubacteriales	Lachnospiraceae	Anaerotignum	Anaerotignum propionicum	2		Bacteria	Actinobacteria	Actinomycetia	Streptosporangiales	Thermomonosporaceae	Actinomadura	Actinomadura sp. OS3-89	3		Bacteria	Proteobacteria	Alphaproteobacteria	Rhodospirillales	Acetobacteraceae	Acetobacter	Acetobacter pasteurianus subsp. pasteurianus LMG 1262 = NBRC 106471	919
Bacteria	Firmicutes	Clostridia	Eubacteriales	Lachnospiraceae	Anaerotignum	Anaerotignum sp. MSJ-24	1		Bacteria	Actinobacteria	Actinomycetia	Streptosporangiales	Thermomonosporaceae	Actinomadura	Actinomadura sp. RB99	5		Bacteria	Proteobacteria	Alphaproteobacteria	Rhodospirillales	Acetobacteraceae	Acetobacter	Acetobacter peroxydans	8830
Bacteria	Firmicutes	Clostridia	Eubacteriales	Oscillospiraceae	Anaerotruncus	Anaerotruncus colihominis	1		Bacteria	Actinobacteria	Actinomycetia	Streptosporangiales	Thermomonosporaceae	Actinomadura	Actinomadura sp. WAC 06369	1		Bacteria	Proteobacteria	Alphaproteobacteria	Rhodospirillales	Acetobacteraceae	Acetobacter	Acetobacter peroxydans NBRC 13755	573
Bacteria	Firmicutes	Clostridia	Eubacteriales	Oscillospiraceae	Anaerotruncus	Anaerotruncus rubiinfantis	1		Bacteria	Actinobacteria	Actinomycetia	Streptosporangiales	Thermomonosporaceae	Actinomadura	Actinomadura sp. WMMA1423	2		Bacteria	Proteobacteria	Alphaproteobacteria	Rhodospirillales	Acetobacteraceae	Acetobacter	Acetobacter persici	21088
Bacteria	Firmicutes	Clostridia	Eubacteriales	Oscillospiraceae	Anaerotruncus	Anaerotruncus sp. 1XD22-93	1		Bacteria	Actinobacteria	Actinomycetia	Streptosporangiales	Thermomonosporaceae	Actinomadura	Actinomadura sp. WMMB 499	3		Bacteria	Proteobacteria	Alphaproteobacteria	Rhodospirillales	Acetobacteraceae	Acetobacter	Acetobacter persici JCM 25330	3
Bacteria	Firmicutes	Clostridia	Eubacteriales	NA	Anaerovirgula	Anaerovirgula multivorans	1		Bacteria	Actinobacteria	Actinomycetia	Streptosporangiales	Thermomonosporaceae	Actinomadura	Actinomadura syzygii	2		Bacteria	Proteobacteria	Alphaproteobacteria	Rhodospirillales	Acetobacteraceae	Acetobacter	Acetobacter pomorum	5021
Bacteria	Firmicutes	Clostridia	Eubacteriales	Eubacteriales Family XIII. Incertae Sedis	Anaerovorax	Anaerovorax sp. IOR16	3		Bacteria	Actinobacteria	Actinomycetia	Streptosporangiales	Thermomonosporaceae	Actinomadura	Actinomadura verrucosospora	3		Bacteria	Proteobacteria	Alphaproteobacteria	Rhodospirillales	Acetobacteraceae	Acetobacter	Acetobacter pomorum DM001	775
Bacteria	Firmicutes	Bacilli	Bacillales	Paenibacillaceae	Aneurinibacillus	NA	1		Bacteria	Actinobacteria	Actinomycetia	Streptosporangiales	Thermomonosporaceae	Actinomadura	Actinomadura violacea	2		Bacteria	Proteobacteria	Alphaproteobacteria	Rhodospirillales	Acetobacteraceae	Acetobacter	Acetobacter pomorum DSM 11825	833
Bacteria	Firmicutes	Bacilli	Bacillales	Paenibacillaceae	Aneurinibacillus	Aneurinibacillus aneurinilyticus	3		Bacteria	Actinobacteria	Actinomycetia	Streptosporangiales	Thermomonosporaceae	Actinomadura	Actinomadura viridis	3		Bacteria	Proteobacteria	Alphaproteobacteria	Rhodospirillales	Acetobacteraceae	Acetobacter	Acetobacter sacchari	4333
Bacteria	Firmicutes	Bacilli	Bacillales	Paenibacillaceae	Aneurinibacillus	Aneurinibacillus aneurinilyticus ATCC 12856	1		Bacteria	Actinobacteria	Actinomycetia	NA	NA	NA	Actinomycetia bacterium	18		Bacteria	Proteobacteria	Alphaproteobacteria	Rhodospirillales	Acetobacteraceae	Acetobacter	Acetobacter senegalensis	18628
Bacteria	Firmicutes	Bacilli	Bacillales	Paenibacillaceae	Aneurinibacillus	Aneurinibacillus danicus	1		Bacteria	Actinobacteria	Actinomycetia	Pseudonocardiales	Pseudonocardiaceae	Actinophytocola	Actinophytocola oryzae	2		Bacteria	Proteobacteria	Alphaproteobacteria	Rhodospirillales	Acetobacteraceae	Acetobacter	Acetobacter senegalensis DSM 18889	1680
Bacteria	Firmicutes	Bacilli	Bacillales	Paenibacillaceae	Aneurinibacillus	Aneurinibacillus migulanus	1		Bacteria	Actinobacteria	Actinomycetia	Pseudonocardiales	Pseudonocardiaceae	Actinophytocola	Actinophytocola sp.	3		Bacteria	Proteobacteria	Alphaproteobacteria	Rhodospirillales	Acetobacteraceae	Acetobacter	Acetobacter sicerae	6473
Bacteria	Firmicutes	Bacilli	Bacillales	Paenibacillaceae	Aneurinibacillus	Aneurinibacillus soli	2		Bacteria	Actinobacteria	Actinomycetia	Pseudonocardiales	Pseudonocardiaceae	Actinophytocola	Actinophytocola sp. S1-96	2		Bacteria	Proteobacteria	Alphaproteobacteria	Rhodospirillales	Acetobacteraceae	Acetobacter	Acetobacter sp.	33930
Bacteria	Firmicutes	Bacilli	Bacillales	Paenibacillaceae	Aneurinibacillus	Aneurinibacillus sp. BA2021	1		Bacteria	Actinobacteria	Actinomycetia	Pseudonocardiales	Pseudonocardiaceae	Actinophytocola	Actinophytocola xanthii	1		Bacteria	Proteobacteria	Alphaproteobacteria	Rhodospirillales	Acetobacteraceae	Acetobacter	Acetobacter sp. 46_36	1310
Bacteria	Firmicutes	Bacilli	Bacillales	Bacillaceae	Anoxybacillus	Anoxybacillus salavatliensis	1		Bacteria	Actinobacteria	Actinomycetia	Micromonosporales	Micromonosporaceae	Actinoplanes	Actinoplanes awajinensis	1		Bacteria	Proteobacteria	Alphaproteobacteria	Rhodospirillales	Acetobacteraceae	Acetobacter	Acetobacter sp. CAG:267	994
Bacteria	Firmicutes	Clostridia	Halanaerobiales	NA	Anoxybacter	Anoxybacter fermentans	1		Bacteria	Actinobacteria	Actinomycetia	Micromonosporales	Micromonosporaceae	Actinoplanes	Actinoplanes awajinensis subsp. mycoplanecinus	1		Bacteria	Proteobacteria	Alphaproteobacteria	Rhodospirillales	Acetobacteraceae	Acetobacter	Acetobacter sp. CAG:977	1769
Bacteria	Cyanobacteria	NA	Nostocales	Aphanizomenonaceae	Aphanizomenon	Aphanizomenon flos-aquae	2		Bacteria	Actinobacteria	Actinomycetia	Micromonosporales	Micromonosporaceae	Actinoplanes	Actinoplanes campanulatus	1		Bacteria	Proteobacteria	Alphaproteobacteria	Rhodospirillales	Acetobacteraceae	Acetobacter	Acetobacter sp. DmW_043	1459
Bacteria	Cyanobacteria	NA	Nostocales	Aphanizomenonaceae	Aphanizomenon	Aphanizomenon sp. UHCC 0183	1		Bacteria	Actinobacteria	Actinomycetia	Micromonosporales	Micromonosporaceae	Actinoplanes	Actinoplanes capillaceus	2		Bacteria	Proteobacteria	Alphaproteobacteria	Rhodospirillales	Acetobacteraceae	Acetobacter	Acetobacter sp. DmW_125	47
Bacteria	Cyanobacteria	NA	Chroococcales	Aphanothecaceae	Aphanothece	Aphanothece hegewaldii	1		Bacteria	Actinobacteria	Actinomycetia	Micromonosporales	Micromonosporaceae	Actinoplanes	Actinoplanes consettensis	1		Bacteria	Proteobacteria	Alphaproteobacteria	Rhodospirillales	Acetobacteraceae	Acetobacter	Acetobacter sp. DmW_125123	468
Bacteria	Firmicutes	Bacilli	Bacillales	Bacillaceae	Aquibacillus	Aquibacillus halophilus	2		Bacteria	Actinobacteria	Actinomycetia	Micromonosporales	Micromonosporaceae	Actinoplanes	Actinoplanes couchii	2		Bacteria	Proteobacteria	Alphaproteobacteria	Rhodospirillales	Acetobacteraceae	Acetobacter	Acetobacter sp. DmW_125124	141
Bacteria	Aquificae	NA	NA	NA	NA	Aquificae bacterium	3		Bacteria	Actinobacteria	Actinomycetia	Micromonosporales	Micromonosporaceae	Actinoplanes	Actinoplanes cyaneus	2		Bacteria	Proteobacteria	Alphaproteobacteria	Rhodospirillales	Acetobacteraceae	Acetobacter	Acetobacter sp. DmW_125126	54
Bacteria	Bacteroidota	Flavobacteriia	Flavobacteriales	Flavobacteriaceae	Aquimarina	NA	1		Bacteria	Actinobacteria	Actinomycetia	Micromonosporales	Micromonosporaceae	Actinoplanes	Actinoplanes derwentensis	1		Bacteria	Proteobacteria	Alphaproteobacteria	Rhodospirillales	Acetobacteraceae	Acetobacter	Acetobacter sp. DmW_125127	41
Bacteria	Bacteroidota	Flavobacteriia	Flavobacteriales	Flavobacteriaceae	Aquimarina	Aquimarina latercula	1		Bacteria	Actinobacteria	Actinomycetia	Micromonosporales	Micromonosporaceae	Actinoplanes	Actinoplanes flavus	1		Bacteria	Proteobacteria	Alphaproteobacteria	Rhodospirillales	Acetobacteraceae	Acetobacter	Acetobacter sp. DmW_125128	62
Bacteria	Bacteroidota	Flavobacteriia	Flavobacteriales	Flavobacteriaceae	Aquimarina	Aquimarina sp. AD1	1		Bacteria	Actinobacteria	Actinomycetia	Micromonosporales	Micromonosporaceae	Actinoplanes	Actinoplanes hulinensis	1		Bacteria	Proteobacteria	Alphaproteobacteria	Rhodospirillales	Acetobacteraceae	Acetobacter	Acetobacter sp. DmW_125129	49
Bacteria	Bacteroidota	Flavobacteriia	Flavobacteriales	Flavobacteriaceae	Aquimarina	Aquimarina sp. Aq135	1		Bacteria	Actinobacteria	Actinomycetia	Micromonosporales	Micromonosporaceae	Actinoplanes	Actinoplanes humidus	1		Bacteria	Proteobacteria	Alphaproteobacteria	Rhodospirillales	Acetobacteraceae	Acetobacter	Acetobacter sp. DmW_125130	26
Bacteria	Bacteroidota	Flavobacteriia	Flavobacteriales	Flavobacteriaceae	Aquimarina	Aquimarina sp. BL5	2		Bacteria	Actinobacteria	Actinomycetia	Micromonosporales	Micromonosporaceae	Actinoplanes	Actinoplanes ianthinogenes	1		Bacteria	Proteobacteria	Alphaproteobacteria	Rhodospirillales	Acetobacteraceae	Acetobacter	Acetobacter sp. DmW_125131	34
Bacteria	Bacteroidota	Flavobacteriia	Flavobacteriales	Flavobacteriaceae	Aquimarina	Aquimarina sp. MMG015	1		Bacteria	Actinobacteria	Actinomycetia	Micromonosporales	Micromonosporaceae	Actinoplanes	Actinoplanes italicus	2		Bacteria	Proteobacteria	Alphaproteobacteria	Rhodospirillales	Acetobacteraceae	Acetobacter	Acetobacter sp. DmW_125132	8
Bacteria	Bacteroidota	Flavobacteriia	Flavobacteriales	Flavobacteriaceae	Aquimarina	Aquimarina sp. U1-2	1		Bacteria	Actinobacteria	Actinomycetia	Micromonosporales	Micromonosporaceae	Actinoplanes	Actinoplanes lobatus	2		Bacteria	Proteobacteria	Alphaproteobacteria	Rhodospirillales	Acetobacteraceae	Acetobacter	Acetobacter sp. DmW_125133	29
Bacteria	Firmicutes	Bacilli	Bacillales	Bacillaceae	Aquisalibacillus	Aquisalibacillus elongatus	1		Bacteria	Actinobacteria	Actinomycetia	Micromonosporales	Micromonosporaceae	Actinoplanes	Actinoplanes octamycinicus	1		Bacteria	Proteobacteria	Alphaproteobacteria	Rhodospirillales	Acetobacteraceae	Acetobacter	Acetobacter sp. DmW_125134	6
Bacteria	Bacteroidota	Chitinophagia	Chitinophagales	Chitinophagaceae	Arachidicoccus	Arachidicoccus soli	1		Bacteria	Actinobacteria	Actinomycetia	Micromonosporales	Micromonosporaceae	Actinoplanes	Actinoplanes palleronii	2		Bacteria	Proteobacteria	Alphaproteobacteria	Rhodospirillales	Acetobacteraceae	Acetobacter	Acetobacter sp. DmW_125135	9
Bacteria	Actinobacteria	Actinomycetia	Actinomycetales	Actinomycetaceae	Arcanobacterium	Arcanobacterium sp.	1		Bacteria	Actinobacteria	Actinomycetia	Micromonosporales	Micromonosporaceae	Actinoplanes	Actinoplanes philippinensis	1		Bacteria	Proteobacteria	Alphaproteobacteria	Rhodospirillales	Acetobacteraceae	Acetobacter	Acetobacter sp. DmW_136	1924
Bacteria	Proteobacteria	Epsilonproteobacteria	Campylobacterales	Arcobacteraceae	NA	NA	1		Bacteria	Actinobacteria	Actinomycetia	Micromonosporales	Micromonosporaceae	Actinoplanes	Actinoplanes rectilineatus	1		Bacteria	Proteobacteria	Alphaproteobacteria	Rhodospirillales	Acetobacteraceae	Acetobacter	Acetobacter sp. DsW_059	1492
Bacteria	Proteobacteria	Epsilonproteobacteria	Campylobacterales	Arcobacteraceae	NA	Arcobacteraceae bacterium	3		Bacteria	Actinobacteria	Actinomycetia	Micromonosporales	Micromonosporaceae	Actinoplanes	Actinoplanes regularis	1		Bacteria	Proteobacteria	Alphaproteobacteria	Rhodospirillales	Acetobacteraceae	Acetobacter	Acetobacter sp. DsW_063	3033
Bacteria	Proteobacteria	Epsilonproteobacteria	Campylobacterales	Arcobacteraceae	Arcobacter	Arcobacter acticola	1		Bacteria	Actinobacteria	Actinomycetia	Micromonosporales	Micromonosporaceae	Actinoplanes	Actinoplanes rishiriensis	1		Bacteria	Proteobacteria	Alphaproteobacteria	Rhodospirillales	Acetobacteraceae	Acetobacter	Acetobacter sp. DsW_54	1662
Bacteria	Proteobacteria	Epsilonproteobacteria	Campylobacterales	Arcobacteraceae	Arcobacter	Arcobacter cloacae	1		Bacteria	Actinobacteria	Actinomycetia	Micromonosporales	Micromonosporaceae	Actinoplanes	Actinoplanes siamensis	1		Bacteria	Proteobacteria	Alphaproteobacteria	Rhodospirillales	Acetobacteraceae	Acetobacter	Acetobacter sp. JWB	77
Bacteria	Proteobacteria	Epsilonproteobacteria	Campylobacterales	Arcobacteraceae	Arcobacter	Arcobacter defluvii	1		Bacteria	Actinobacteria	Actinomycetia	Micromonosporales	Micromonosporaceae	Actinoplanes	Actinoplanes sp. KI2	1		Bacteria	Proteobacteria	Alphaproteobacteria	Rhodospirillales	Acetobacteraceae	Acetobacter	Acetobacter sp. KACC 21233	3027
Bacteria	Proteobacteria	Epsilonproteobacteria	Campylobacterales	Arcobacteraceae	Arcobacter	Arcobacter lacus	2		Bacteria	Actinobacteria	Actinomycetia	Micromonosporales	Micromonosporaceae	Actinoplanes	Actinoplanes sp. L3-i22	2		Bacteria	Proteobacteria	Alphaproteobacteria	Rhodospirillales	Acetobacteraceae	Acetobacter	Acetobacter sp. LMG 1506	2
Bacteria	Proteobacteria	Epsilonproteobacteria	Campylobacterales	Arcobacteraceae	Arcobacter	Arcobacter nitrofigilis	1		Bacteria	Actinobacteria	Actinomycetia	Micromonosporales	Micromonosporaceae	Actinoplanes	Actinoplanes sp. TRM88002	1		Bacteria	Proteobacteria	Alphaproteobacteria	Rhodospirillales	Acetobacteraceae	Acetobacter	Acetobacter sp. LMG 1507	2
Bacteria	Proteobacteria	Epsilonproteobacteria	Campylobacterales	Arcobacteraceae	Arcobacter	Arcobacter sp.	2		Bacteria	Actinobacteria	Actinomycetia	Micromonosporales	Micromonosporaceae	Actinoplanes	Actinoplanes subtropicus	1		Bacteria	Proteobacteria	Alphaproteobacteria	Rhodospirillales	Acetobacteraceae	Acetobacter	Acetobacter sp. LMG 1556	1
Bacteria	Proteobacteria	Epsilonproteobacteria	Campylobacterales	Arcobacteraceae	Arcobacter	Arcobacter sp. 31_11_sub10_T18	1		Bacteria	Actinobacteria	Actinomycetia	Micromonosporales	Micromonosporaceae	Actinoplanes	Actinoplanes teichomyceticus	1		Bacteria	Proteobacteria	Alphaproteobacteria	Rhodospirillales	Acetobacteraceae	Acetobacter	Acetobacter sp. LMG 1620	1
Bacteria	Proteobacteria	Epsilonproteobacteria	Campylobacterales	Arcobacteraceae	Arcobacter	Arcobacter sp. F2176	1		Bacteria	Actinobacteria	Actinomycetia	Micromonosporales	Micromonosporaceae	Actinoplanes	Actinoplanes xinjiangensis	1		Bacteria	Proteobacteria	Alphaproteobacteria	Rhodospirillales	Acetobacteraceae	Acetobacter	Acetobacter sp. P1H12_c	2130
Bacteria	Proteobacteria	Epsilonproteobacteria	Campylobacterales	Arcobacteraceae	Arcobacter	Arcobacter sp. LA11	1		Bacteria	Actinobacteria	Actinomycetia	Propionibacteriales	Actinopolymorphaceae	Actinopolymorpha	Actinopolymorpha pittospori	1		Bacteria	Proteobacteria	Alphaproteobacteria	Rhodospirillales	Acetobacteraceae	Acetobacter	Acetobacter sp. P5B1	2012
Bacteria	Chloroflexi	Ardenticatenia	Ardenticatenales	NA	NA	Ardenticatenales bacterium	1		Bacteria	Actinobacteria	Actinomycetia	Actinopolysporales	Actinopolysporaceae	Actinopolyspora	Actinopolyspora alba	3		Bacteria	Proteobacteria	Alphaproteobacteria	Rhodospirillales	Acetobacteraceae	Acetobacter	Acetobacter suratthaniensis	3111
Bacteria	Bacteroidota	Flavobacteriia	Flavobacteriales	Flavobacteriaceae	Arenibacter	NA	1		Bacteria	Actinobacteria	Actinomycetia	Actinopolysporales	Actinopolysporaceae	Actinopolyspora	Actinopolyspora biskrensis	4		Bacteria	Proteobacteria	Alphaproteobacteria	Rhodospirillales	Acetobacteraceae	Acetobacter	Acetobacter syzygii	6771
Bacteria	Bacteroidota	Flavobacteriia	Flavobacteriales	Flavobacteriaceae	Arenibacter	Arenibacter sp. F20364	1		Bacteria	Actinobacteria	Actinomycetia	Actinopolysporales	Actinopolysporaceae	Actinopolyspora	Actinopolyspora erythraea	3		Bacteria	Proteobacteria	Alphaproteobacteria	Rhodospirillales	Acetobacteraceae	Acetobacter	Acetobacter syzygii NRIC 0483	293
Bacteria	Bacteroidota	Flavobacteriia	Flavobacteriales	Flavobacteriaceae	Arenibacter	Arenibacter troitsensis	1		Bacteria	Actinobacteria	Actinomycetia	Actinopolysporales	Actinopolysporaceae	Actinopolyspora	Actinopolyspora halophila	2		Bacteria	Proteobacteria	Alphaproteobacteria	Rhodospirillales	Acetobacteraceae	Acetobacter	Acetobacter thailandicus	7979
Bacteria	Armatimonadetes	NA	NA	NA	NA	Armatimonadetes bacterium	3		Bacteria	Actinobacteria	Actinomycetia	Actinopolysporales	Actinopolysporaceae	Actinopolyspora	Actinopolyspora mortivallis	2		Bacteria	Proteobacteria	Alphaproteobacteria	Rhodospirillales	Acetobacteraceae	Acetobacter	Acetobacter tropicalis	17062
Bacteria	Bacteroidota	Cytophagia	Cytophagales	Spirosomaceae	Arsenicibacter	Arsenicibacter rosenii	1		Bacteria	Actinobacteria	Actinomycetia	Actinopolysporales	Actinopolysporaceae	Actinopolyspora	Actinopolyspora mzabensis	2		Bacteria	Proteobacteria	Alphaproteobacteria	Rhodospirillales	Acetobacteraceae	Acetobacter	Acetobacter tropicalis NBRC 101654	1469
Bacteria	Proteobacteria	Alphaproteobacteria	Rhodospirillales	Acetobacteraceae	Asaia	Asaia bogorensis	1		Bacteria	Actinobacteria	Actinomycetia	Actinopolysporales	Actinopolysporaceae	Actinopolyspora	Actinopolyspora righensis	3		Bacteria	Proteobacteria	Alphaproteobacteria	Rhodospirillales	Acetobacteraceae	Acetobacter	Acetobacter tropicalis NRIC 0312	225
Bacteria	Proteobacteria	Alphaproteobacteria	Rhodospirillales	Acetobacteraceae	Asaia	Asaia bogorensis NBRC 16594	1		Bacteria	Actinobacteria	Actinomycetia	Actinopolysporales	Actinopolysporaceae	Actinopolyspora	Actinopolyspora saharensis	2		Bacteria	Firmicutes	Clostridia	Halanaerobiales	Halobacteroidaceae	Acetohalobium	Acetohalobium arabaticum	2296
Bacteria	Proteobacteria	Alphaproteobacteria	Rhodospirillales	Acetobacteraceae	Asaia	Asaia sp. SF2.1	1		Bacteria	Actinobacteria	Actinomycetia	Actinopolysporales	Actinopolysporaceae	Actinopolyspora	Actinopolyspora sp. BKK1	1		Bacteria	Firmicutes	Clostridia	Halanaerobiales	Halobacteroidaceae	Acetohalobium	Acetohalobium arabaticum DSM 5501	168
Bacteria	Proteobacteria	Alphaproteobacteria	Rhodospirillales	Acetobacteraceae	Asaia	Asaia sp. W19	1		Bacteria	Actinobacteria	Actinomycetia	Actinopolysporales	Actinopolysporaceae	Actinopolyspora	Actinopolyspora sp. BKK2	1		Bacteria	Synergistetes	Synergistia	Synergistales	Synergistaceae	Acetomicrobium	NA	235
Bacteria	Firmicutes	Bacilli	Lactobacillales	Carnobacteriaceae	Atopobacter	Atopobacter phocae	1		Bacteria	Actinobacteria	Actinomycetia	Actinopolysporales	Actinopolysporaceae	Actinopolyspora	Actinopolyspora xinjiangensis	2		Bacteria	Synergistetes	Synergistia	Synergistales	Synergistaceae	Acetomicrobium	Acetomicrobium flavidum	2849
Bacteria	Actinobacteria	Coriobacteriia	Coriobacteriales	Atopobiaceae	NA	Atopobiaceae bacterium	1		Bacteria	Actinobacteria	Actinomycetia	Catenulisporales	Actinospicaceae	Actinospica	Actinospica acidiphila	3		Bacteria	Synergistetes	Synergistia	Synergistales	Synergistaceae	Acetomicrobium	Acetomicrobium hydrogeniformans	3407
Bacteria	Bacteroidota	Flavobacteriia	Flavobacteriales	Flavobacteriaceae	Aureibaculum	Aureibaculum algae	2		Bacteria	Actinobacteria	Actinomycetia	Catenulisporales	Actinospicaceae	Actinospica	Actinospica durhamensis	3		Bacteria	Synergistetes	Synergistia	Synergistales	Synergistaceae	Acetomicrobium	Acetomicrobium hydrogeniformans ATCC BAA-1850	715
Bacteria	Bacteroidota	Flavobacteriia	Flavobacteriales	Flavobacteriaceae	Aureibaculum	Aureibaculum flavum	1		Bacteria	Actinobacteria	Actinomycetia	Catenulisporales	Actinospicaceae	Actinospica	Actinospica robiniae	1		Bacteria	Synergistetes	Synergistia	Synergistales	Synergistaceae	Acetomicrobium	Acetomicrobium mobile	2009
Bacteria	Bacteroidota	Flavobacteriia	Flavobacteriales	Flavobacteriaceae	Aureibaculum	Aureibaculum luteum	1		Bacteria	Actinobacteria	Actinomycetia	Catenulisporales	Actinospicaceae	Actinospica	Actinospica sp. MGRD01-02	4		Bacteria	Synergistetes	Synergistia	Synergistales	Synergistaceae	Acetomicrobium	Acetomicrobium mobile DSM 13181	324
Bacteria	Bacteroidota	Flavobacteriia	Flavobacteriales	Flavobacteriaceae	Aureibaculum	Aureibaculum marinum	1		Bacteria	Actinobacteria	Actinomycetia	Pseudonocardiales	Pseudonocardiaceae	Actinosynnema	Actinosynnema mirum	1		Bacteria	Synergistetes	Synergistia	Synergistales	Synergistaceae	Acetomicrobium	Acetomicrobium sp.	2693
Bacteria	Bacteroidota	Flavobacteriia	Flavobacteriales	Flavobacteriaceae	Aureicoccus	Aureicoccus marinus	1		Bacteria	Actinobacteria	Actinomycetia	Pseudonocardiales	Pseudonocardiaceae	Actinosynnema	Actinosynnema pretiosum	3		Bacteria	Synergistetes	Synergistia	Synergistales	Synergistaceae	Acetomicrobium	Acetomicrobium sp. S15 = DSM 107314	2335
Bacteria	Proteobacteria	Alphaproteobacteria	Hyphomicrobiales	Aurantimonadaceae	Aureimonas	Aureimonas mangrovi	1		Bacteria	Actinobacteria	Actinomycetia	Pseudonocardiales	Pseudonocardiaceae	Actinosynnema	Actinosynnema sp. ALI-1.44	1		Bacteria	Synergistetes	Synergistia	Synergistales	Synergistaceae	Acetomicrobium	Acetomicrobium thermoterrenum	1649
Bacteria	Bacteroidota	Saprospiria	Saprospirales	Saprospiraceae	Aureispira	Aureispira sp.	1		Bacteria	Proteobacteria	Alphaproteobacteria	Hyphomicrobiales	Amorphaceae	Acuticoccus	Acuticoccus sp. I52.16.1	1		Bacteria	Synergistetes	Synergistia	Synergistales	Synergistaceae	Acetomicrobium	Acetomicrobium thermoterrenum DSM 13490	262
Bacteria	Proteobacteria	Gammaproteobacteria	Pasteurellales	Pasteurellaceae	Avibacterium	Avibacterium avium	1		Bacteria	Planctomycetota	Planctomycetia	Pirellulales	Lacipirellulaceae	Adhaeretor	Adhaeretor mobilis	1		Bacteria	Firmicutes	Negativicutes	Selenomonadales	Sporomusaceae	Acetonema	Acetonema longum	3991
Bacteria	Proteobacteria	Betaproteobacteria	Rhodocyclales	Azonexaceae	Azonexus	Azonexus sp.	1		Bacteria	Bacteroidota	Cytophagia	Cytophagales	Hymenobacteraceae	Adhaeribacter	Adhaeribacter rhizoryzae	1		Bacteria	Firmicutes	Negativicutes	Selenomonadales	Sporomusaceae	Acetonema	Acetonema longum DSM 6540	849
Bacteria	Firmicutes	Bacilli	Bacillales	Bacillaceae	NA	NA	9		Bacteria	Actinobacteria	Coriobacteriia	Eggerthellales	Eggerthellaceae	Adlercreutzia	Adlercreutzia equolifaciens	1		Bacteria	Candidatus Bipolaricaulota	NA	NA	NA	NA	Acetothermia bacterium 64_32	1785
Bacteria	Firmicutes	Bacilli	Bacillales	Bacillaceae	NA	Bacillaceae bacterium	3		Bacteria	Cyanobacteria	NA	NA	NA	Adonisia	Adonisia turfae	2		Bacteria	Tenericutes	Mollicutes	Acholeplasmatales	Acholeplasmataceae	Candidatus Phytoplasma	'Achillea millefolium' yellows phytoplasma	1
Bacteria	Firmicutes	Bacilli	Bacillales	Bacillaceae	NA	Bacillaceae bacterium Marseille-Q3522	1		Bacteria	Bacteroidota	Flavobacteriia	Flavobacteriales	Flavobacteriaceae	Aequorivita	Aequorivita sp.	1		Bacteria	Tenericutes	Mollicutes	Acholeplasmatales	Acholeplasmataceae	Acholeplasma	NA	20
Bacteria	Firmicutes	Bacilli	Bacillales	NA	NA	Bacillales bacterium	1		Bacteria	Firmicutes	Bacilli	Bacillales	Bacillaceae	Aeribacillus	Aeribacillus pallidus	2		Bacteria	Tenericutes	Mollicutes	Acholeplasmatales	Acholeplasmataceae	Acholeplasma	Acholeplasma equifetale	1181
Bacteria	Firmicutes	Bacilli	NA	NA	NA	NA	1		Bacteria	Firmicutes	Bacilli	Lactobacillales	Aerococcaceae	NA	Aerococcaceae bacterium zg-1292	1		Bacteria	Tenericutes	Mollicutes	Acholeplasmatales	Acholeplasmataceae	Acholeplasma	Acholeplasma equirhinis	1407
Bacteria	Firmicutes	Bacilli	NA	NA	NA	Bacilli bacterium	64		Bacteria	Firmicutes	Bacilli	Lactobacillales	Aerococcaceae	NA	Aerococcaceae bacterium zg-A91	1		Bacteria	Tenericutes	Mollicutes	Acholeplasmatales	Acholeplasmataceae	Acholeplasma	Acholeplasma granularum	1323
NA	NA	NA	NA	NA	NA	NA	7		Bacteria	Firmicutes	Bacilli	Lactobacillales	Aerococcaceae	NA	Aerococcaceae bacterium zg-BR22	1		Bacteria	Tenericutes	Mollicutes	Acholeplasmatales	Acholeplasmataceae	Acholeplasma	Acholeplasma hippikon	1717
Bacteria	Firmicutes	Bacilli	Bacillales	Bacillaceae	Bacillus	Bacillus amyloliquefaciens	1		Bacteria	Firmicutes	Bacilli	Lactobacillales	Aerococcaceae	NA	Aerococcaceae bacterium zg-BR9	1		Bacteria	Tenericutes	Mollicutes	Acholeplasmatales	Acholeplasmataceae	Acholeplasma	Acholeplasma laidlawii	6779
Bacteria	Firmicutes	Bacilli	Bacillales	Bacillaceae	Bacillus	Bacillus andreraoultii	1		Bacteria	Proteobacteria	Gammaproteobacteria	Aeromonadales	Aeromonadaceae	Aeromonas	Aeromonas bivalvium	1		Bacteria	Tenericutes	Mollicutes	Acholeplasmatales	Acholeplasmataceae	Acholeplasma	Acholeplasma laidlawii PG-8A	170
Bacteria	Firmicutes	Bacilli	Bacillales	Bacillaceae	Bacillus	Bacillus anthracis	1		Bacteria	Proteobacteria	Gammaproteobacteria	Aeromonadales	Aeromonadaceae	Aeromonas	Aeromonas caviae	1		Bacteria	Tenericutes	Mollicutes	Acholeplasmatales	Acholeplasmataceae	Acholeplasma	Acholeplasma manati	1705
Bacteria	Firmicutes	Bacilli	Bacillales	Bacillaceae	Bacillus	Bacillus atrophaeus	1		Bacteria	Proteobacteria	Gammaproteobacteria	Aeromonadales	Aeromonadaceae	Aeromonas	Aeromonas dhakensis	1		Bacteria	Tenericutes	Mollicutes	Acholeplasmatales	Acholeplasmataceae	Acholeplasma	Acholeplasma multilocale	954
Bacteria	Firmicutes	Bacilli	Bacillales	Bacillaceae	Bacillus	Bacillus cereus	13		Bacteria	Proteobacteria	Gammaproteobacteria	Aeromonadales	Aeromonadaceae	Aeromonas	Aeromonas hydrophila	3		Bacteria	Tenericutes	Mollicutes	Acholeplasmatales	Acholeplasmataceae	Acholeplasma	Acholeplasma oculi	1716
Bacteria	Firmicutes	Bacilli	Bacillales	Bacillaceae	Bacillus	Bacillus cereus group	3		Bacteria	Proteobacteria	Gammaproteobacteria	Aeromonadales	Aeromonadaceae	Aeromonas	Aeromonas sobria	1		Bacteria	Tenericutes	Mollicutes	Acholeplasmatales	Acholeplasmataceae	Acholeplasma	Acholeplasma pleciae	9
Bacteria	Firmicutes	Bacilli	Bacillales	Bacillaceae	Bacillus	Bacillus coahuilensis	1		Bacteria	Proteobacteria	Gammaproteobacteria	Aeromonadales	Aeromonadaceae	Aeromonas	Aeromonas veronii	2		Bacteria	Tenericutes	Mollicutes	Acholeplasmatales	Acholeplasmataceae	Acholeplasma	Acholeplasma sp.	8223
Bacteria	Firmicutes	Bacilli	Bacillales	Bacillaceae	Bacillus	Bacillus dafuensis	1		Bacteria	Proteobacteria	Gammaproteobacteria	Alteromonadales	Alteromonadaceae	Aestuariibacter	Aestuariibacter sp.	1		Bacteria	Tenericutes	Mollicutes	Acholeplasmatales	Acholeplasmataceae	Acholeplasma	Acholeplasma sp. CAG:878	687
Bacteria	Firmicutes	Bacilli	Bacillales	Bacillaceae	Bacillus	Bacillus infantis	1		Bacteria	Bacteroidota	Flavobacteriia	Flavobacteriales	Flavobacteriaceae	Aestuariibaculum	Aestuariibaculum sp. L182	1		Bacteria	Tenericutes	Mollicutes	Acholeplasmatales	Acholeplasmataceae	Acholeplasma	Acholeplasma sp. Harris TD3	1
Bacteria	Firmicutes	Bacilli	Bacillales	Bacillaceae	Bacillus	Bacillus kwashiorkori	1		Bacteria	Bacteroidota	Flavobacteriia	Flavobacteriales	Flavobacteriaceae	Aestuariivivens	Aestuariivivens sediminicola	1		Bacteria	Tenericutes	Mollicutes	Acholeplasmatales	Acholeplasmataceae	Acholeplasma	Acholeplasma sp. KDA-feline	3
Bacteria	Firmicutes	Bacilli	Bacillales	Bacillaceae	Bacillus	Bacillus marinisedimentorum	1		Bacteria	Firmicutes	Clostridia	Eubacteriales	Lachnospiraceae	Agathobacter	Agathobacter sp.	3		Bacteria	Tenericutes	Mollicutes	Acholeplasmatales	Acholeplasmataceae	NA	NA	6
Bacteria	Firmicutes	Bacilli	Bacillales	Bacillaceae	Bacillus	Bacillus massilionigeriensis	2		Bacteria	Firmicutes	Clostridia	Eubacteriales	Oscillospiraceae	Agathobaculum	Agathobaculum	1		Bacteria	Tenericutes	Mollicutes	Acholeplasmatales	Acholeplasmataceae	NA	Acholeplasmataceae bacterium	60280
Bacteria	Firmicutes	Bacilli	Bacillales	Bacillaceae	Bacillus	Bacillus mesophilus	2		Bacteria	Firmicutes	Clostridia	Eubacteriales	Oscillospiraceae	Agathobaculum	Agathobaculum butyriciproducens	1		Bacteria	Tenericutes	Mollicutes	Acholeplasmatales	NA	NA	Acholeplasmatales bacterium	43257
Bacteria	Firmicutes	Bacilli	Bacillales	Bacillaceae	Bacillus	Bacillus methanolicus	1		Bacteria	Proteobacteria	Alphaproteobacteria	Hyphomicrobiales	Rhizobiaceae	Agrobacterium	Agrobacterium tumefaciens	1		Bacteria	Tenericutes	Mollicutes	Acholeplasmatales	Acholeplasmataceae	Acholeplasma	Acholeplasma vituli	1715
Bacteria	Firmicutes	Bacilli	Bacillales	Bacillaceae	Bacillus	Bacillus mycoides	3		Bacteria	Verrucomicrobia	Verrucomicrobiae	Verrucomicrobiales	Akkermansiaceae	NA	Akkermansiaceae bacterium	2		Bacteria	Proteobacteria	Gammaproteobacteria	Thiotrichales	Thiotrichaceae	Achromatium	Achromatium sp. WMS1	1165
Bacteria	Firmicutes	Bacilli	Bacillales	Bacillaceae	Bacillus	Bacillus nakamurai	1		Bacteria	Verrucomicrobia	Verrucomicrobiae	Verrucomicrobiales	Akkermansiaceae	Akkermansia	Akkermansia sp.	9		Bacteria	Proteobacteria	Gammaproteobacteria	Thiotrichales	Thiotrichaceae	Achromatium	Achromatium sp. WMS2	2185
Bacteria	Firmicutes	Bacilli	Bacillales	Bacillaceae	Bacillus	Bacillus ndiopicus	1		Bacteria	Proteobacteria	Betaproteobacteria	Burkholderiales	Alcaligenaceae	Alcaligenes	Alcaligenes	1		Bacteria	Proteobacteria	Gammaproteobacteria	Thiotrichales	Thiotrichaceae	Achromatium	Achromatium sp. WMS3	3083
Bacteria	Firmicutes	Bacilli	Bacillales	Bacillaceae	Bacillus	Bacillus norwichensis	1		Bacteria	Proteobacteria	Betaproteobacteria	Burkholderiales	Alcaligenaceae	Alcaligenes	Alcaligenes aquatilis	1		Bacteria	Proteobacteria	Betaproteobacteria	Burkholderiales	Alcaligenaceae	Achromobacter	NA	70563
Bacteria	Firmicutes	Bacilli	Bacillales	Bacillaceae	Bacillus	Bacillus pakistanensis	1		Bacteria	Proteobacteria	Betaproteobacteria	Burkholderiales	Alcaligenaceae	Alcaligenes	Alcaligenes faecalis	10		Bacteria	Proteobacteria	Betaproteobacteria	Burkholderiales	Alcaligenaceae	Achromobacter	Achromobacter aegrifaciens	13044
Bacteria	Firmicutes	Bacilli	Bacillales	Bacillaceae	Bacillus	Bacillus paramobilis	1		Bacteria	Proteobacteria	Betaproteobacteria	Burkholderiales	Alcaligenaceae	Alcaligenes	Alcaligenes sp. 13f	1		Bacteria	Proteobacteria	Betaproteobacteria	Burkholderiales	Alcaligenaceae	Achromobacter	Achromobacter aestuarii	5506
Bacteria	Firmicutes	Bacilli	Bacillales	Bacillaceae	Bacillus	Bacillus paranthracis	1		Bacteria	Proteobacteria	Betaproteobacteria	Burkholderiales	Alcaligenaceae	Alcaligenes	Alcaligenes sp. MMA	1		Bacteria	Proteobacteria	Betaproteobacteria	Burkholderiales	Alcaligenaceae	Achromobacter	Achromobacter agilis	6255
Bacteria	Firmicutes	Bacilli	Bacillales	Bacillaceae	Bacillus	Bacillus piscicola	1		Bacteria	Proteobacteria	Betaproteobacteria	Burkholderiales	Alcaligenaceae	Alcaligenes	Alcaligenes sp. NLF5-7	1		Bacteria	Proteobacteria	Betaproteobacteria	Burkholderiales	Alcaligenaceae	Achromobacter	Achromobacter aloeverae	6460
Bacteria	Firmicutes	Bacilli	Bacillales	Bacillaceae	Bacillus	Bacillus pseudomycoides	3		Bacteria	Proteobacteria	Gammaproteobacteria	Oceanospirillales	Alcanivoracaceae	Alcanivorax	Alcanivorax sp. 43B_GOM-46m	1		Bacteria	Proteobacteria	Betaproteobacteria	Burkholderiales	Alcaligenaceae	Achromobacter	Achromobacter animicus	10591
Bacteria	Firmicutes	Bacilli	Bacillales	Bacillaceae	Bacillus	Bacillus pumilus	1		Bacteria	Bacteroidota	Flavobacteriia	Flavobacteriales	Flavobacteriaceae	Algibacter	Algibacter onchidii	1		Bacteria	Proteobacteria	Betaproteobacteria	Burkholderiales	Alcaligenaceae	Achromobacter	Achromobacter anxifer	13125
Bacteria	Firmicutes	Bacilli	Bacillales	Bacillaceae	Bacillus	Bacillus renqingensis	1		Bacteria	Proteobacteria	Gammaproteobacteria	Alteromonadales	Pseudoalteromonadaceae	Algicola	Algicola sp.	1		Bacteria	Proteobacteria	Betaproteobacteria	Burkholderiales	Alcaligenaceae	Achromobacter	Achromobacter arsenitoxydans	5403
Bacteria	Firmicutes	Bacilli	Bacillales	Bacillaceae	Bacillus	Bacillus rubiinfantis	1		Bacteria	Bacteroidota	Cytophagia	Cytophagales	Cyclobacteriaceae	Algoriphagus	Algoriphagus aestuarii	2		Bacteria	Proteobacteria	Betaproteobacteria	Burkholderiales	Alcaligenaceae	Achromobacter	Achromobacter arsenitoxydans SY8	1127
Bacteria	Firmicutes	Bacilli	Bacillales	Bacillaceae	Bacillus	Bacillus safensis	3		Bacteria	Bacteroidota	Cytophagia	Cytophagales	Cyclobacteriaceae	Algoriphagus	Algoriphagus aestuariicola	1		Bacteria	Proteobacteria	Betaproteobacteria	Burkholderiales	Alcaligenaceae	Achromobacter	Achromobacter cycloclastes	31
Bacteria	Firmicutes	Bacilli	Bacillales	Bacillaceae	Bacillus	Bacillus shivajii	1		Bacteria	Bacteroidota	Cytophagia	Cytophagales	Cyclobacteriaceae	Algoriphagus	Algoriphagus antarcticus	1		Bacteria	Proteobacteria	Betaproteobacteria	Burkholderiales	Alcaligenaceae	Achromobacter	Achromobacter deleyi	20439
Bacteria	Firmicutes	Bacilli	Bacillales	Bacillaceae	Bacillus	Bacillus siamensis	2		Bacteria	Bacteroidota	Cytophagia	Cytophagales	Cyclobacteriaceae	Algoriphagus	Algoriphagus aquaeductus	1		Bacteria	Proteobacteria	Betaproteobacteria	Burkholderiales	Alcaligenaceae	Achromobacter	Achromobacter denitrificans	31776
Bacteria	Firmicutes	Bacilli	Bacillales	Bacillaceae	Bacillus	Bacillus smithii	3		Bacteria	Bacteroidota	Cytophagia	Cytophagales	Cyclobacteriaceae	Algoriphagus	Algoriphagus aquimarinus	4		Bacteria	Proteobacteria	Betaproteobacteria	Burkholderiales	Alcaligenaceae	Achromobacter	Achromobacter dolens	15376
Bacteria	Firmicutes	Bacilli	Bacillales	Bacillaceae	Bacillus	Bacillus smithii 7_3_47FAA	1		Bacteria	Bacteroidota	Cytophagia	Cytophagales	Cyclobacteriaceae	Algoriphagus	Algoriphagus aquimaris	1		Bacteria	Proteobacteria	Betaproteobacteria	Burkholderiales	Alcaligenaceae	Achromobacter	Achromobacter insolitus	36922
Bacteria	Firmicutes	Bacilli	Bacillales	Bacillaceae	Bacillus	Bacillus sp. 1006-3	2		Bacteria	Bacteroidota	Cytophagia	Cytophagales	Cyclobacteriaceae	Algoriphagus	Algoriphagus boritolerans	2		Bacteria	Proteobacteria	Betaproteobacteria	Burkholderiales	Alcaligenaceae	Achromobacter	Achromobacter insuavis	23142
Bacteria	Firmicutes	Bacilli	Bacillales	Bacillaceae	Bacillus	Bacillus sp. 17RED48	1		Bacteria	Bacteroidota	Cytophagia	Cytophagales	Cyclobacteriaceae	Algoriphagus	Algoriphagus formosus	1		Bacteria	Proteobacteria	Betaproteobacteria	Burkholderiales	Alcaligenaceae	Achromobacter	Achromobacter insuavis AXX-A	1285
Bacteria	Firmicutes	Bacilli	Bacillales	Bacillaceae	Bacillus	Bacillus sp. 1NLA3E	1		Bacteria	Bacteroidota	Cytophagia	Cytophagales	Cyclobacteriaceae	Algoriphagus	Algoriphagus halophilus	1		Bacteria	Proteobacteria	Betaproteobacteria	Burkholderiales	Alcaligenaceae	Achromobacter	Achromobacter kerstersii	10699
Bacteria	Firmicutes	Bacilli	Bacillales	Bacillaceae	Bacillus	Bacillus sp. AFS017274	1		Bacteria	Bacteroidota	Cytophagia	Cytophagales	Cyclobacteriaceae	Algoriphagus	Algoriphagus iocasae	1		Bacteria	Proteobacteria	Betaproteobacteria	Burkholderiales	Alcaligenaceae	Achromobacter	Achromobacter lyticus	8
Bacteria	Firmicutes	Bacilli	Bacillales	Bacillaceae	Bacillus	Bacillus sp. AFS029533	1		Bacteria	Bacteroidota	Cytophagia	Cytophagales	Cyclobacteriaceae	Algoriphagus	Algoriphagus lacus	2		Bacteria	Proteobacteria	Betaproteobacteria	Burkholderiales	Alcaligenaceae	Achromobacter	Achromobacter marplatensis	12529
Bacteria	Firmicutes	Bacilli	Bacillales	Bacillaceae	Bacillus	Bacillus sp. Au-Bac7	1		Bacteria	Bacteroidota	Cytophagia	Cytophagales	Cyclobacteriaceae	Algoriphagus	Algoriphagus locisalis	2		Bacteria	Proteobacteria	Betaproteobacteria	Burkholderiales	Alcaligenaceae	Achromobacter	Achromobacter mucicolens	20087
Bacteria	Firmicutes	Bacilli	Bacillales	Bacillaceae	Bacillus	Bacillus sp. BA3	1		Bacteria	Bacteroidota	Cytophagia	Cytophagales	Cyclobacteriaceae	Algoriphagus	Algoriphagus machipongonensis	1		Bacteria	Proteobacteria	Betaproteobacteria	Burkholderiales	Alcaligenaceae	Achromobacter	Achromobacter obae	3
Bacteria	Firmicutes	Bacilli	Bacillales	Bacillaceae	Bacillus	Bacillus sp. C1-1	1		Bacteria	Bacteroidota	Cytophagia	Cytophagales	Cyclobacteriaceae	Algoriphagus	Algoriphagus marincola	1		Bacteria	Proteobacteria	Betaproteobacteria	Burkholderiales	Alcaligenaceae	Achromobacter	Achromobacter pestifer	12908
Bacteria	Firmicutes	Bacilli	Bacillales	Bacillaceae	Bacillus	Bacillus sp. CDB3	1		Bacteria	Bacteroidota	Cytophagia	Cytophagales	Cyclobacteriaceae	Algoriphagus	Algoriphagus oliviformis	1		Bacteria	Proteobacteria	Betaproteobacteria	Burkholderiales	Alcaligenaceae	Achromobacter	Achromobacter piechaudii	16112
Bacteria	Firmicutes	Bacilli	Bacillales	Bacillaceae	Bacillus	Bacillus sp. CGMCC 1.16541	1		Bacteria	Bacteroidota	Cytophagia	Cytophagales	Cyclobacteriaceae	Algoriphagus	Algoriphagus pacificus	2		Bacteria	Proteobacteria	Betaproteobacteria	Burkholderiales	Alcaligenaceae	Achromobacter	Achromobacter piechaudii ATCC 43553	1378
Bacteria	Firmicutes	Bacilli	Bacillales	Bacillaceae	Bacillus	Bacillus sp. FJAT-14578	1		Bacteria	Bacteroidota	Cytophagia	Cytophagales	Cyclobacteriaceae	Algoriphagus	Algoriphagus ratkowskyi	2		Bacteria	Proteobacteria	Betaproteobacteria	Burkholderiales	Alcaligenaceae	Achromobacter	Achromobacter pulmonis	13807
Bacteria	Firmicutes	Bacilli	Bacillales	Bacillaceae	Bacillus	Bacillus sp. FJAT-26390	1		Bacteria	Bacteroidota	Cytophagia	Cytophagales	Cyclobacteriaceae	Algoriphagus	Algoriphagus resistens	1		Bacteria	Proteobacteria	Betaproteobacteria	Burkholderiales	Alcaligenaceae	Achromobacter	Achromobacter ruhlandii	39619
Bacteria	Firmicutes	Bacilli	Bacillales	Bacillaceae	Bacillus	Bacillus sp. FJAT-49711	1		Bacteria	Bacteroidota	Cytophagia	Cytophagales	Cyclobacteriaceae	Algoriphagus	Algoriphagus sp. A40	1		Bacteria	Proteobacteria	Betaproteobacteria	Burkholderiales	Alcaligenaceae	Achromobacter	Achromobacter sp.	27339
Bacteria	Firmicutes	Bacilli	Bacillales	Bacillaceae	Bacillus	Bacillus sp. FSQ1	1		Bacteria	Bacteroidota	Cytophagia	Cytophagales	Cyclobacteriaceae	Algoriphagus	Algoriphagus sp. AGSA1	5		Bacteria	Proteobacteria	Betaproteobacteria	Burkholderiales	Alcaligenaceae	Achromobacter	Achromobacter sp. 10P4	1
Bacteria	Firmicutes	Bacilli	Bacillales	Bacillaceae	Bacillus	Bacillus sp. HMF5848	1		Bacteria	Bacteroidota	Cytophagia	Cytophagales	Cyclobacteriaceae	Algoriphagus	Algoriphagus sp. NBT04N3	1		Bacteria	Proteobacteria	Betaproteobacteria	Burkholderiales	Alcaligenaceae	Achromobacter	Achromobacter sp. 2015clin4ach	1
Bacteria	Firmicutes	Bacilli	Bacillales	Bacillaceae	Bacillus	Bacillus sp. IITD106	1		Bacteria	Bacteroidota	Cytophagia	Cytophagales	Cyclobacteriaceae	Algoriphagus	Algoriphagus sp. Y33	3		Bacteria	Proteobacteria	Betaproteobacteria	Burkholderiales	Alcaligenaceae	Achromobacter	Achromobacter sp. 2789STDY5608615	3351
Bacteria	Firmicutes	Bacilli	Bacillales	Bacillaceae	Bacillus	Bacillus sp. (in: Bacteria)	1		Bacteria	Bacteroidota	Cytophagia	Cytophagales	Cyclobacteriaceae	Algoriphagus	Algoriphagus yeomjeoni	2		Bacteria	Proteobacteria	Betaproteobacteria	Burkholderiales	Alcaligenaceae	Achromobacter	Achromobacter sp. 2789STDY5608621	2578
Bacteria	Firmicutes	Bacilli	Bacillales	Bacillaceae	Bacillus	Bacillus sp. ISL-4	1		Bacteria	Proteobacteria	Epsilonproteobacteria	Campylobacterales	Arcobacteraceae	Aliarcobacter	Aliarcobacter butzleri	6		Bacteria	Proteobacteria	Betaproteobacteria	Burkholderiales	Alcaligenaceae	Achromobacter	Achromobacter sp. 2789STDY5608628	599
Bacteria	Firmicutes	Bacilli	Bacillales	Bacillaceae	Bacillus	Bacillus sp. ISL-45	1		Bacteria	Proteobacteria	Epsilonproteobacteria	Campylobacterales	Arcobacteraceae	Aliarcobacter	Aliarcobacter cryaerophilus	8		Bacteria	Proteobacteria	Betaproteobacteria	Burkholderiales	Alcaligenaceae	Achromobacter	Achromobacter sp. 2789STDY5608633	895
Bacteria	Firmicutes	Bacilli	Bacillales	Bacillaceae	Bacillus	Bacillus spizizenii	1		Bacteria	Proteobacteria	Epsilonproteobacteria	Campylobacterales	Arcobacteraceae	Aliarcobacter	Aliarcobacter sp.	1		Bacteria	Proteobacteria	Betaproteobacteria	Burkholderiales	Alcaligenaceae	Achromobacter	Achromobacter sp. 38AGIII	1
Bacteria	Firmicutes	Bacilli	Bacillales	Bacillaceae	Bacillus	Bacillus sp. J14TS2	1		Bacteria	Firmicutes	Bacilli	Bacillales	Alicyclobacillaceae	NA	Alicyclobacillaceae bacterium MYW30-H2	1		Bacteria	Proteobacteria	Betaproteobacteria	Burkholderiales	Alcaligenaceae	Achromobacter	Achromobacter sp.40AAV	1
Bacteria	Firmicutes	Bacilli	Bacillales	Bacillaceae	Bacillus	Bacillus sp. LJBS17	1		Bacteria	Proteobacteria	Gammaproteobacteria	Alteromonadales	Idiomarinaceae	Aliidiomarina	Aliidiomarina maris	3		Bacteria	Proteobacteria	Betaproteobacteria	Burkholderiales	Alcaligenaceae	Achromobacter	Achromobacter sp. 40AGIII	2
Bacteria	Firmicutes	Bacilli	Bacillales	Bacillaceae	Bacillus	Bacillus sp. MB2021	1		Bacteria	Proteobacteria	Gammaproteobacteria	Alteromonadales	Idiomarinaceae	Aliidiomarina	Aliidiomarina sp.	1		Bacteria	Proteobacteria	Betaproteobacteria	Burkholderiales	Alcaligenaceae	Achromobacter	Achromobacter sp. 77	1887
Bacteria	Firmicutes	Bacilli	Bacillales	Bacillaceae	Bacillus	Bacillus sp. MUM 116	3		Bacteria	Balneolaeota	Balneolia	Balneolales	Balneolaceae	Aliifodinibius	Aliifodinibius halophilus	2		Bacteria	Proteobacteria	Betaproteobacteria	Burkholderiales	Alcaligenaceae	Achromobacter	Achromobacter sp. 79A6	5379
Bacteria	Firmicutes	Bacilli	Bacillales	Bacillaceae	Bacillus	Bacillus sp. MUM 13	1		Bacteria	Balneolaeota	Balneolia	Balneolales	Balneolaceae	Aliifodinibius	Aliifodinibius saliphilus	1		Bacteria	Proteobacteria	Betaproteobacteria	Burkholderiales	Alcaligenaceae	Achromobacter	Achromobacter sp. A23	2
Bacteria	Firmicutes	Bacilli	Bacillales	Bacillaceae	Bacillus	Bacillus sp. OA1	1		Bacteria	Proteobacteria	Gammaproteobacteria	Alteromonadales	Alteromonadaceae	Aliiglaciecola	Aliiglaciecola sp. M165	1		Bacteria	Proteobacteria	Betaproteobacteria	Burkholderiales	Alcaligenaceae	Achromobacter	Achromobacter sp. A25	4
Bacteria	Firmicutes	Bacilli	Bacillales	Bacillaceae	Bacillus	Bacillus sp. OK838	1		Bacteria	Proteobacteria	Gammaproteobacteria	Oceanospirillales	Pleioneaceae	Aliikangiella	Aliikangiella sp. G2MR2-5	1		Bacteria	Proteobacteria	Betaproteobacteria	Burkholderiales	Alcaligenaceae	Achromobacter	Achromobacter sp. A52	2
Bacteria	Firmicutes	Bacilli	Bacillales	Bacillaceae	Bacillus	Bacillus sp. OV194	1		Bacteria	Bacteroidota	Bacteroidia	Bacteroidales	Rikenellaceae	Alistipes	Alistipes	1		Bacteria	Proteobacteria	Betaproteobacteria	Burkholderiales	Alcaligenaceae	Achromobacter	Achromobacter sp. A56	1
Bacteria	Firmicutes	Bacilli	Bacillales	Bacillaceae	Bacillus	Bacillus sp. OxB-1	2		Bacteria	Bacteroidota	Bacteroidia	Bacteroidales	Rikenellaceae	Alistipes	Alistipes montrealensis	1		Bacteria	Proteobacteria	Betaproteobacteria	Burkholderiales	Alcaligenaceae	Achromobacter	Achromobacter sp. A58	1
Bacteria	Firmicutes	Bacilli	Bacillales	Bacillaceae	Bacillus	Bacillus sp. P14.5	1		Bacteria	Bacteroidota	Bacteroidia	Bacteroidales	Rikenellaceae	Alistipes	Alistipes onderdonkii	3		Bacteria	Proteobacteria	Betaproteobacteria	Burkholderiales	Alcaligenaceae	Achromobacter	Achromobacter sp. A75	1
Bacteria	Firmicutes	Bacilli	Bacillales	Bacillaceae	Bacillus	Bacillus sp. SD075	1		Bacteria	Bacteroidota	Bacteroidia	Bacteroidales	Rikenellaceae	Alistipes	Alistipes sp.	25		Bacteria	Proteobacteria	Betaproteobacteria	Burkholderiales	Alcaligenaceae	Achromobacter	Achromobacter sp. A80	2
Bacteria	Firmicutes	Bacilli	Bacillales	Bacillaceae	Bacillus	Bacillus sp. SD088	1		Bacteria	Bacteroidota	Bacteroidia	Bacteroidales	Rikenellaceae	Alistipes	Alistipes sp. CAG:53	1		Bacteria	Proteobacteria	Betaproteobacteria	Burkholderiales	Alcaligenaceae	Achromobacter	Achromobacter sp. A91	1
Bacteria	Firmicutes	Bacilli	Bacillales	Bacillaceae	Bacillus	Bacillus sp. SKDU12	1		Bacteria	Bacteroidota	Bacteroidia	Bacteroidales	Rikenellaceae	Alistipes	Alistipes sp. D31t1_170403_E11	1		Bacteria	Proteobacteria	Betaproteobacteria	Burkholderiales	Alcaligenaceae	Achromobacter	Achromobacter sp. A93	1
Bacteria	Firmicutes	Bacilli	Bacillales	Bacillaceae	Bacillus	Bacillus sp. SN10	1		Bacteria	Firmicutes	Bacilli	Bacillales	Bacillaceae	Alkalihalobacillus	Alkalihalobacillus akibai	1		Bacteria	Proteobacteria	Betaproteobacteria	Burkholderiales	Alcaligenaceae	Achromobacter	Achromobacter sp. ACM01	1819
Bacteria	Firmicutes	Bacilli	Bacillales	Bacillaceae	Bacillus	Bacillus suaedae	1		Bacteria	Firmicutes	Bacilli	Bacillales	Bacillaceae	Alkalihalobacillus	Alkalihalobacillus bogoriensis	1		Bacteria	Proteobacteria	Betaproteobacteria	Burkholderiales	Alcaligenaceae	Achromobacter	Achromobacter sp. ACM02	1919
Bacteria	Firmicutes	Bacilli	Bacillales	Bacillaceae	Bacillus	Bacillus subtilis	41		Bacteria	Firmicutes	Bacilli	Bacillales	Bacillaceae	Alkalihalobacillus	Alkalihalobacillus krulwichiae	1		Bacteria	Proteobacteria	Betaproteobacteria	Burkholderiales	Alcaligenaceae	Achromobacter	Achromobacter sp. ACM03	1972
Bacteria	Firmicutes	Bacilli	Bacillales	Bacillaceae	Bacillus	Bacillus subtilis BSn5	1		Bacteria	Firmicutes	Bacilli	Bacillales	Bacillaceae	Alkalihalobacillus	Alkalihalobacillus lehensis	2		Bacteria	Proteobacteria	Betaproteobacteria	Burkholderiales	Alcaligenaceae	Achromobacter	Achromobacter sp. ACM04	1931
Bacteria	Firmicutes	Bacilli	Bacillales	Bacillaceae	Bacillus	Bacillus subtilis J22	1		Bacteria	Firmicutes	Bacilli	Bacillales	Bacillaceae	Alkalihalobacillus	Alkalihalobacillus wakoensis	1		Bacteria	Proteobacteria	Betaproteobacteria	Burkholderiales	Alcaligenaceae	Achromobacter	Achromobacter sp. ACM05	3216
Bacteria	Firmicutes	Bacilli	Bacillales	Bacillaceae	Bacillus	Bacillus subtilis subsp. natto BEST195	1		Bacteria	Firmicutes	Bacilli	Bacillales	Bacillaceae	Alkalihalobacillus	Alkalihalobacillus xiaoxiensis	1		Bacteria	Proteobacteria	Betaproteobacteria	Burkholderiales	Alcaligenaceae	Achromobacter	Achromobacter sp. ACRQX	3120
Bacteria	Firmicutes	Bacilli	Bacillales	Bacillaceae	Bacillus	Bacillus subtilis subsp. subtilis	2		Bacteria	Firmicutes	Bacilli	Bacillales	Bacillaceae	Alkalihalobacterium	Alkalihalobacterium alkalinitrilicum	1		Bacteria	Proteobacteria	Betaproteobacteria	Burkholderiales	Alcaligenaceae	Achromobacter	Achromobacter sp. AM-H3	1
Bacteria	Firmicutes	Bacilli	Bacillales	Bacillaceae	Bacillus	Bacillus subtilis subsp. subtilis str. 168	1		Bacteria	Firmicutes	Bacilli	Bacillales	Bacillaceae	Alkalihalobacterium	Alkalihalobacterium elongatum	1		Bacteria	Proteobacteria	Betaproteobacteria	Burkholderiales	Alcaligenaceae	Achromobacter	Achromobacter spanius	21829
Bacteria	Firmicutes	Bacilli	Bacillales	Bacillaceae	Bacillus	Bacillus thermotolerans	2		Bacteria	Firmicutes	Bacilli	Bacillales	Bacillaceae	Alkalihalophilus	Alkalihalophilus marmarensis	2		Bacteria	Proteobacteria	Betaproteobacteria	Burkholderiales	Alcaligenaceae	Achromobacter	Achromobacter sp. AO22	12
Bacteria	Firmicutes	Bacilli	Bacillales	Bacillaceae	Bacillus	Bacillus thuringiensis	6		Bacteria	Firmicutes	Bacilli	Bacillales	Bacillaceae	Alkalihalophilus	Alkalihalophilus pseudofirmus	5		Bacteria	Proteobacteria	Betaproteobacteria	Burkholderiales	Alcaligenaceae	Achromobacter	Achromobacter sp. AONIH1	5951
Bacteria	Firmicutes	Bacilli	Bacillales	Bacillaceae	Bacillus	Bacillus thuringiensis serovar israelensis ATCC 35646	1		Bacteria	Cyanobacteria	NA	Pseudanabaenales	Leptolyngbyaceae	Alkalinema	Alkalinema sp. CACIAM 70d	1		Bacteria	Proteobacteria	Betaproteobacteria	Burkholderiales	Alcaligenaceae	Achromobacter	Achromobacter sp. AR10	1
Bacteria	Firmicutes	Bacilli	Bacillales	Bacillaceae	Bacillus	Bacillus tuaregi	1		Bacteria	Cyanobacteria	NA	Pseudanabaenales	Leptolyngbyaceae	Alkalinema	Alkalinema sp. FACHB-956	2		Bacteria	Proteobacteria	Betaproteobacteria	Burkholderiales	Alcaligenaceae	Achromobacter	Achromobacter sp. AR7	1
Bacteria	Firmicutes	Bacilli	Bacillales	Bacillaceae	Bacillus	Bacillus velezensis	5		Bacteria	Firmicutes	Clostridia	Eubacteriales	Clostridiaceae	Alkaliphilus	Alkaliphilus metalliredigens	1		Bacteria	Proteobacteria	Betaproteobacteria	Burkholderiales	Alcaligenaceae	Achromobacter	Achromobacter sp. As3-38	2
Bacteria	Firmicutes	Bacilli	Bacillales	Bacillaceae	Bacillus	Bacillus wudalianchiensis	2		Bacteria	Spirochaetes	Spirochaetia	Spirochaetales	Spirochaetaceae	Alkalispirochaeta	Alkalispirochaeta odontotermitis	1		Bacteria	Proteobacteria	Betaproteobacteria	Burkholderiales	Alcaligenaceae	Achromobacter	Achromobacter sp. As5-10	1
Bacteria	Firmicutes	Bacilli	Bacillales	Bacillaceae	Bacillus	Bacillus xiapuensis	1		Bacteria	Firmicutes	Negativicutes	Veillonellales	Veillonellaceae	Allisonella	Allisonella histaminiformans	2		Bacteria	Proteobacteria	Betaproteobacteria	Burkholderiales	Alcaligenaceae	Achromobacter	Achromobacter sp. As5-15	1
Bacteria	Proteobacteria	Oligoflexia	Bacteriovoracales	Bacteriovoracaceae	NA	Bacteriovoracaceae bacterium	2		Bacteria	Actinobacteria	Actinomycetia	Pseudonocardiales	Pseudonocardiaceae	Alloactinosynnema	Alloactinosynnema sp. L-07	4		Bacteria	Proteobacteria	Betaproteobacteria	Burkholderiales	Alcaligenaceae	Achromobacter	Achromobacter sp. As5-2	2
Bacteria	Proteobacteria	Oligoflexia	Bacteriovoracales	Bacteriovoracaceae	Bacteriovorax	Bacteriovorax sp. BAL6_X	1		Bacteria	Actinobacteria	Actinomycetia	Micromonosporales	Micromonosporaceae	Allocatelliglobosispora	Allocatelliglobosispora scoriae	1		Bacteria	Proteobacteria	Betaproteobacteria	Burkholderiales	Alcaligenaceae	Achromobacter	Achromobacter sp. As5-7	1
Bacteria	Proteobacteria	Oligoflexia	Bacteriovoracales	Bacteriovoracaceae	Bacteriovorax	Bacteriovorax sp. MedPE-SWde	1		Bacteria	Proteobacteria	Gammaproteobacteria	Thiotrichales	Francisellaceae	Allofrancisella	Allofrancisella inopinata	1		Bacteria	Proteobacteria	Betaproteobacteria	Burkholderiales	Alcaligenaceae	Achromobacter	Achromobacter sp. ASO-13	1
Bacteria	NA	NA	NA	NA	NA	bacterium	70		Bacteria	Actinobacteria	Actinomycetia	Pseudonocardiales	Pseudonocardiaceae	Allokutzneria	Allokutzneria albata	3		Bacteria	Proteobacteria	Betaproteobacteria	Burkholderiales	Alcaligenaceae	Achromobacter	Achromobacter sp. ASV32	5796
Bacteria	NA	NA	NA	NA	NA	bacterium 0.1xD8-71	1		Bacteria	Actinobacteria	Actinomycetia	Pseudonocardiales	Pseudonocardiaceae	Allokutzneria	Allokutzneria sp. A3M-2-11 16	3		Bacteria	Proteobacteria	Betaproteobacteria	Burkholderiales	Alcaligenaceae	Achromobacter	Achromobacter sp. B7	3260
Bacteria	NA	NA	NA	NA	NA	bacterium 1XD21-13	1		Bacteria	Actinobacteria	Actinomycetia	Pseudonocardiales	Pseudonocardiaceae	Allokutzneria	Allokutzneria sp. NRRL B-24872	3		Bacteria	Proteobacteria	Betaproteobacteria	Burkholderiales	Alcaligenaceae	Achromobacter	Achromobacter sp. Bel	6240
Bacteria	NA	NA	NA	NA	NA	bacterium 210820-DFI.6.38	1		Bacteria	Actinobacteria	Actinomycetia	Streptosporangiales	NA	Allonocardiopsis	Allonocardiopsis opalescens	2		Bacteria	Proteobacteria	Betaproteobacteria	Burkholderiales	Alcaligenaceae	Achromobacter	Achromobacter sp. BP3	10
Bacteria	NA	NA	NA	NA	NA	bacterium A37T11	1		Bacteria	Bacteroidota	Bacteroidia	Bacteroidales	Prevotellaceae	Alloprevotella	Alloprevotella sp.	2		Bacteria	Proteobacteria	Betaproteobacteria	Burkholderiales	Alcaligenaceae	Achromobacter	Achromobacter sp. CCM 4824	1
Bacteria	NA	NA	NA	NA	NA	bacterium BMS3Abin04	1		Bacteria	Actinobacteria	Actinomycetia	Micromonosporales	Micromonosporaceae	Allorhizocola	Allorhizocola rhizosphaerae	2		Bacteria	Proteobacteria	Betaproteobacteria	Burkholderiales	Alcaligenaceae	Achromobacter	Achromobacter sp. CCUG 27767	5
Bacteria	NA	NA	NA	NA	NA	bacterium BMS3Bbin04	1		Bacteria	Actinobacteria	Actinomycetia	Streptosporangiales	Nocardiopsaceae	Allosalinactinospora	Allosalinactinospora lopnorensis	1		Bacteria	Proteobacteria	Betaproteobacteria	Burkholderiales	Alcaligenaceae	Achromobacter	Achromobacter sp. CCUG 44449	3
Bacteria	NA	NA	NA	NA	NA	bacterium BMS3Bbin14	1		Bacteria	Actinobacteria	Actinomycetia	Streptomycetales	Streptomycetaceae	Allostreptomyces	Allostreptomyces psammosilenae	2		Bacteria	Proteobacteria	Betaproteobacteria	Burkholderiales	Alcaligenaceae	Achromobacter	Achromobacter sp. CCUG 54610	2
Bacteria	NA	NA	NA	NA	NA	bacterium D16-54	1		Bacteria	Proteobacteria	Alphaproteobacteria	NA	NA	NA	Alphaproteobacteria bacterium	35		Bacteria	Proteobacteria	Betaproteobacteria	Burkholderiales	Alcaligenaceae	Achromobacter	Achromobacter sp. CCUG 56089	2
Bacteria	NA	NA	NA	NA	NA	bacterium D16-59	1		Bacteria	Proteobacteria	Alphaproteobacteria	NA	NA	NA	Alphaproteobacteria bacterium 13_2_20CM_2_64_7	1		Bacteria	Proteobacteria	Betaproteobacteria	Burkholderiales	Alcaligenaceae	Achromobacter	Achromobacter sp. CM1	1
Bacteria	NA	NA	NA	NA	NA	bacterium F083	1		Bacteria	Proteobacteria	Alphaproteobacteria	NA	NA	NA	alpha proteobacterium BAL199	1		Bacteria	Proteobacteria	Betaproteobacteria	Burkholderiales	Alcaligenaceae	Achromobacter	Achromobacter sp. CYS1	6
Bacteria	NA	NA	NA	NA	NA	bacterium P3	1		Bacteria	Proteobacteria	Alphaproteobacteria	Sphingomonadales	Erythrobacteraceae	Altererythrobacter	Altererythrobacter segetis	1		Bacteria	Proteobacteria	Betaproteobacteria	Burkholderiales	Alcaligenaceae	Achromobacter	Achromobacter sp. DBTN3	4
Bacteria	NA	NA	NA	NA	NA	bacterium TM462	1		Bacteria	Firmicutes	Bacilli	Bacillales	Bacillaceae	Alteribacter	Alteribacter	1		Bacteria	Proteobacteria	Betaproteobacteria	Burkholderiales	Alcaligenaceae	Achromobacter	Achromobacter sp. DH1f	4893
Bacteria	Bacteroidota	Bacteroidia	Bacteroidales	Bacteroidaceae	NA	Bacteroidaceae bacterium	21		Bacteria	Firmicutes	Bacilli	Bacillales	Bacillaceae	Alteribacter	Alteribacter keqinensis	1		Bacteria	Proteobacteria	Betaproteobacteria	Burkholderiales	Alcaligenaceae	Achromobacter	Achromobacter sp. DMG18	7
Bacteria	Bacteroidota	Bacteroidia	Bacteroidales	NA	NA	Bacteroidales bacterium	84		Bacteria	Firmicutes	Bacilli	Bacillales	Bacillaceae	Alteribacter	Alteribacter populi	1		Bacteria	Proteobacteria	Betaproteobacteria	Burkholderiales	Alcaligenaceae	Achromobacter	Achromobacter sp. DMS1	2449
Bacteria	Bacteroidota	Bacteroidia	Bacteroidales	NA	NA	Bacteroidales bacterium 43_8	1		Bacteria	Proteobacteria	Gammaproteobacteria	Alteromonadales	NA	NA	Alteromonadales bacterium alter-6D02	1		Bacteria	Proteobacteria	Betaproteobacteria	Burkholderiales	Alcaligenaceae	Achromobacter	Achromobacter sp. ES-001	2924
Bacteria	Bacteroidota	Bacteroidia	Bacteroidales	NA	NA	Bacteroidales bacterium AH-315-I05	1		Bacteria	Proteobacteria	Gammaproteobacteria	Alteromonadales	NA	NA	Alteromonadales bacterium TW-7	1		Bacteria	Proteobacteria	Betaproteobacteria	Burkholderiales	Alcaligenaceae	Achromobacter	Achromobacter sp. GbtcB20	2252
Bacteria	Bacteroidota	Bacteroidia	Bacteroidales	Bacteroidaceae	Bacteroides	NA	1		Bacteria	Proteobacteria	Gammaproteobacteria	Alteromonadales	Alteromonadaceae	Alteromonas	Alteromonas confluentis	1		Bacteria	Proteobacteria	Betaproteobacteria	Burkholderiales	Alcaligenaceae	Achromobacter	Achromobacter sp. GG226	4676
Bacteria	Bacteroidota	Bacteroidia	Bacteroidales	Bacteroidaceae	Bacteroides	Bacteroides cellulosilyticus	2		Bacteria	Proteobacteria	Gammaproteobacteria	Alteromonadales	Alteromonadaceae	Alteromonas	Alteromonas hispanica	1		Bacteria	Proteobacteria	Betaproteobacteria	Burkholderiales	Alcaligenaceae	Achromobacter	Achromobacter sp. GKA-1	1
Bacteria	Bacteroidota	Bacteroidia	Bacteroidales	Bacteroidaceae	Bacteroides	Bacteroides finegoldii	1		Bacteria	Proteobacteria	Gammaproteobacteria	Alteromonadales	Alteromonadaceae	Alteromonas	Alteromonas pelagimontana	1		Bacteria	Proteobacteria	Betaproteobacteria	Burkholderiales	Alcaligenaceae	Achromobacter	Achromobacter sp. HZ01	2661
Bacteria	Bacteroidota	Bacteroidia	Bacteroidales	Bacteroidaceae	Bacteroides	Bacteroides intestinalis	1		Bacteria	Proteobacteria	Gammaproteobacteria	Alteromonadales	Alteromonadaceae	Alteromonas	Alteromonas profundi	1		Bacteria	Proteobacteria	Betaproteobacteria	Burkholderiales	Alcaligenaceae	Achromobacter	Achromobacter sp. HZ167	1
Bacteria	Bacteroidota	Bacteroidia	Bacteroidales	Bacteroidaceae	Bacteroides	Bacteroides pyogenes	7		Bacteria	Proteobacteria	Gammaproteobacteria	Alteromonadales	Alteromonadaceae	Alteromonas	Alteromonas sp.	1		Bacteria	Proteobacteria	Betaproteobacteria	Burkholderiales	Alcaligenaceae	Achromobacter	Achromobacter sp. HZ28	396
Bacteria	Bacteroidota	Bacteroidia	Bacteroidales	Bacteroidaceae	Bacteroides	Bacteroides pyogenes JCM 10003	1		Bacteria	Proteobacteria	Gammaproteobacteria	Alteromonadales	Alteromonadaceae	Alteromonas	Alteromonas sp. ASW11-19	1		Bacteria	Proteobacteria	Betaproteobacteria	Burkholderiales	Alcaligenaceae	Achromobacter	Achromobacter sp. HZ34	762
Bacteria	Bacteroidota	Bacteroidia	Bacteroidales	Bacteroidaceae	Bacteroides	Bacteroides reticulotermitis	1		Bacteria	Proteobacteria	Gammaproteobacteria	Alteromonadales	Alteromonadaceae	Alteromonas	Alteromonas sp. KUL156	1		Bacteria	Proteobacteria	Betaproteobacteria	Burkholderiales	Alcaligenaceae	Achromobacter	Achromobacter sp. JA81	21
Bacteria	Bacteroidota	Bacteroidia	Bacteroidales	Bacteroidaceae	Bacteroides	Bacteroides sp.	13		Bacteria	Cyanobacteria	NA	Nostocales	Nostocaceae	Amazonocrinis	Amazonocrinis nigriterrae	2		Bacteria	Proteobacteria	Betaproteobacteria	Burkholderiales	Alcaligenaceae	Achromobacter	Achromobacter sp. JUb104	5187
Bacteria	Bacteroidota	Bacteroidia	Bacteroidales	Bacteroidaceae	Bacteroides	Bacteroides sp. 51	1		Bacteria	Firmicutes	Clostridia	Eubacteriales	Eubacteriales Family XIII. Incertae Sedis	Aminipila	Aminipila butyrica	1		Bacteria	Proteobacteria	Betaproteobacteria	Burkholderiales	Alcaligenaceae	Achromobacter	Achromobacter sp. K91	2347
Bacteria	Bacteroidota	Bacteroidia	Bacteroidales	Bacteroidaceae	Bacteroides	Bacteroides sp. AF25-38AC	1		Bacteria	Proteobacteria	Alphaproteobacteria	Hyphomicrobiales	Phyllobacteriaceae	Aminobacter	Aminobacter anthyllidis	1		Bacteria	Proteobacteria	Betaproteobacteria	Burkholderiales	Alcaligenaceae	Achromobacter	Achromobacter sp. KAs3-1	1
Bacteria	Bacteroidota	Bacteroidia	Bacteroidales	Bacteroidaceae	Bacteroides	Bacteroides sp. AF39-11AC	1		Bacteria	Firmicutes	Bacilli	Bacillales	Paenibacillaceae	Ammoniphilus	Ammoniphilus resinae	2		Bacteria	Proteobacteria	Betaproteobacteria	Burkholderiales	Alcaligenaceae	Achromobacter	Achromobacter sp. KAs 3-5	1789
Bacteria	Bacteroidota	Bacteroidia	Bacteroidales	Bacteroidaceae	Bacteroides	Bacteroides sp. AM16-13	1		Bacteria	Firmicutes	Bacilli	Bacillales	Bacillaceae	Amphibacillus	Amphibacillus marinus	1		Bacteria	Proteobacteria	Betaproteobacteria	Burkholderiales	Alcaligenaceae	Achromobacter	Achromobacter sp. KAs5-12	1
Bacteria	Bacteroidota	Bacteroidia	Bacteroidales	Bacteroidaceae	Bacteroides	Bacteroides sp. CAG:770	1		Bacteria	Firmicutes	Bacilli	Bacillales	Bacillaceae	Amphibacillus	Amphibacillus sp.	1		Bacteria	Proteobacteria	Betaproteobacteria	Burkholderiales	Alcaligenaceae	Achromobacter	Achromobacter sp. L1A1_2015	1
Bacteria	Bacteroidota	Bacteroidia	Bacteroidales	Bacteroidaceae	Bacteroides	Bacteroides sp. ET71	1		Bacteria	Proteobacteria	Gammaproteobacteria	Oceanospirillales	Oceanospirillaceae	Amphritea	Amphritea balenae	1		Bacteria	Proteobacteria	Betaproteobacteria	Burkholderiales	Alcaligenaceae	Achromobacter	Achromobacter sp. L1A2_2015	1
Bacteria	Bacteroidota	Bacteroidia	Bacteroidales	Bacteroidaceae	Bacteroides	Bacteroides sp. GM023	1		Bacteria	Actinobacteria	Actinomycetia	Pseudonocardiales	Pseudonocardiaceae	Amycolatopsis	Amycolatopsis	3		Bacteria	Proteobacteria	Betaproteobacteria	Burkholderiales	Alcaligenaceae	Achromobacter	Achromobacter sp. LC458	3303
Bacteria	Bacteroidota	Bacteroidia	Bacteroidales	Bacteroidaceae	Bacteroides	Bacteroides sp. HPS0048	2		Bacteria	Actinobacteria	Actinomycetia	Pseudonocardiales	Pseudonocardiaceae	Amycolatopsis	Amycolatopsis acidicola	1		Bacteria	Proteobacteria	Betaproteobacteria	Burkholderiales	Alcaligenaceae	Achromobacter	Achromobacter sp. LM16	7
Bacteria	Bacteroidota	Bacteroidia	Bacteroidales	Bacteroidaceae	Bacteroides	Bacteroides sp. M27	1		Bacteria	Actinobacteria	Actinomycetia	Pseudonocardiales	Pseudonocardiaceae	Amycolatopsis	Amycolatopsis acididurans	1		Bacteria	Proteobacteria	Betaproteobacteria	Burkholderiales	Alcaligenaceae	Achromobacter	Achromobacter sp. LU6	1
Bacteria	Bacteroidota	Bacteroidia	Bacteroidales	Bacteroidaceae	Bacteroides	Bacteroides stercoris	2		Bacteria	Actinobacteria	Actinomycetia	Pseudonocardiales	Pseudonocardiaceae	Amycolatopsis	Amycolatopsis acidiphila	2		Bacteria	Proteobacteria	Betaproteobacteria	Burkholderiales	Alcaligenaceae	Achromobacter	Achromobacter sp. Marseille-Q0513	6360
Bacteria	Bacteroidota	Bacteroidia	Bacteroidales	Bacteroidaceae	Bacteroides	Bacteroides thetaiotaomicron	3		Bacteria	Actinobacteria	Actinomycetia	Pseudonocardiales	Pseudonocardiaceae	Amycolatopsis	Amycolatopsis aidingensis	3		Bacteria	Proteobacteria	Betaproteobacteria	Burkholderiales	Alcaligenaceae	Achromobacter	Achromobacter sp. Marseille-Q4954	2918
Bacteria	Bacteroidota	Bacteroidia	Bacteroidales	Bacteroidaceae	Bacteroides	Bacteroides uniformis	2		Bacteria	Actinobacteria	Actinomycetia	Pseudonocardiales	Pseudonocardiaceae	Amycolatopsis	Amycolatopsis alba	2		Bacteria	Proteobacteria	Betaproteobacteria	Burkholderiales	Alcaligenaceae	Achromobacter	Achromobacter sp. Marseille-Q4962	2710
Bacteria	Bacteroidota	Bacteroidia	Bacteroidales	Bacteroidaceae	Bacteroides	Bacteroides xylanisolvens	3		Bacteria	Actinobacteria	Actinomycetia	Pseudonocardiales	Pseudonocardiaceae	Amycolatopsis	Amycolatopsis albispora	1		Bacteria	Proteobacteria	Betaproteobacteria	Burkholderiales	Alcaligenaceae	Achromobacter	Achromobacter sp. MFA1 R4	4818
Bacteria	Bacteroidota	NA	NA	NA	NA	Bacteroidetes bacterium	49		Bacteria	Actinobacteria	Actinomycetia	Pseudonocardiales	Pseudonocardiaceae	Amycolatopsis	Amycolatopsis anabasis	2		Bacteria	Proteobacteria	Betaproteobacteria	Burkholderiales	Alcaligenaceae	Achromobacter	Achromobacter sp. MMT	1
Bacteria	Bacteroidota	NA	NA	NA	NA	Bacteroidetes bacterium 47-18	1		Bacteria	Actinobacteria	Actinomycetia	Pseudonocardiales	Pseudonocardiaceae	Amycolatopsis	Amycolatopsis antarctica	1		Bacteria	Proteobacteria	Betaproteobacteria	Burkholderiales	Alcaligenaceae	Achromobacter	Achromobacter sp. mp-2	1
Bacteria	Bacteroidota	NA	NA	NA	NA	Bacteroidetes bacterium ADurb.Bin145	1		Bacteria	Actinobacteria	Actinomycetia	Pseudonocardiales	Pseudonocardiaceae	Amycolatopsis	Amycolatopsis azurea	3		Bacteria	Proteobacteria	Betaproteobacteria	Burkholderiales	Alcaligenaceae	Achromobacter	Achromobacter sp. MT-H	1
Bacteria	Bacteroidota	NA	NA	NA	NA	Bacteroidetes bacterium ADurb.Bin217	1		Bacteria	Actinobacteria	Actinomycetia	Pseudonocardiales	Pseudonocardiaceae	Amycolatopsis	Amycolatopsis azurea DSM 43854	1		Bacteria	Proteobacteria	Betaproteobacteria	Burkholderiales	Alcaligenaceae	Achromobacter	Achromobacter sp. MY14	3217
Bacteria	Bacteroidota	NA	NA	NA	NA	Bacteroidetes bacterium CG2_30_33_31	1		Bacteria	Actinobacteria	Actinomycetia	Pseudonocardiales	Pseudonocardiaceae	Amycolatopsis	Amycolatopsis balhimycina	1		Bacteria	Proteobacteria	Betaproteobacteria	Burkholderiales	Alcaligenaceae	Achromobacter	Achromobacter sp. MYb9	6216
Bacteria	Bacteroidota	NA	NA	NA	NA	Bacteroidetes bacterium GWE2_32_14	1		Bacteria	Actinobacteria	Actinomycetia	Pseudonocardiales	Pseudonocardiaceae	Amycolatopsis	Amycolatopsis balhimycina DSM 5908	1		Bacteria	Proteobacteria	Betaproteobacteria	Burkholderiales	Alcaligenaceae	Achromobacter	Achromobacter sp. N1DBT	1
Bacteria	Bacteroidota	NA	NA	NA	NA	Bacteroidetes bacterium GWF2_33_38	1		Bacteria	Actinobacteria	Actinomycetia	Pseudonocardiales	Pseudonocardiaceae	Amycolatopsis	Amycolatopsis bartoniae	3		Bacteria	Proteobacteria	Betaproteobacteria	Burkholderiales	Alcaligenaceae	Achromobacter	Achromobacter sp. N2A1_2015	1
Bacteria	Bacteroidota	NA	NA	NA	NA	Bacteroidetes bacterium GWF2_49_14	1		Bacteria	Actinobacteria	Actinomycetia	Pseudonocardiales	Pseudonocardiaceae	Amycolatopsis	Amycolatopsis bullii	2		Bacteria	Proteobacteria	Betaproteobacteria	Burkholderiales	Alcaligenaceae	Achromobacter	Achromobacter sp. NFACC18-2	5077
Bacteria	Bacteroidota	NA	NA	NA	NA	Bacteroidetes bacterium HGW-Bacteroidetes-19	1		Bacteria	Actinobacteria	Actinomycetia	Pseudonocardiales	Pseudonocardiaceae	Amycolatopsis	Amycolatopsis cihanbeyliensis	1		Bacteria	Proteobacteria	Betaproteobacteria	Burkholderiales	Alcaligenaceae	Achromobacter	Achromobacter sp. PB31	1
Bacteria	Bacteroidota	NA	NA	NA	NA	Bacteroidetes bacterium HLUCCA01	1		Bacteria	Actinobacteria	Actinomycetia	Pseudonocardiales	Pseudonocardiaceae	Amycolatopsis	Amycolatopsis circi	1		Bacteria	Proteobacteria	Betaproteobacteria	Burkholderiales	Alcaligenaceae	Achromobacter	Achromobacter sp. PD 20	1
Bacteria	Bacteroidota	NA	NA	NA	NA	Bacteroidetes bacterium OLB11	1		Bacteria	Actinobacteria	Actinomycetia	Pseudonocardiales	Pseudonocardiaceae	Amycolatopsis	Amycolatopsis coloradensis	4		Bacteria	Proteobacteria	Betaproteobacteria	Burkholderiales	Alcaligenaceae	Achromobacter	Achromobacter sp. PD 7	2
Bacteria	Bacteroidota	NA	Bacteroidetes Order II. Incertae sedis	NA	NA	Bacteroidetes Order II. Incertae sedis bacterium	1		Bacteria	Actinobacteria	Actinomycetia	Pseudonocardiales	Pseudonocardiaceae	Amycolatopsis	Amycolatopsis decaplanina	2		Bacteria	Proteobacteria	Betaproteobacteria	Burkholderiales	Alcaligenaceae	Achromobacter	Achromobacter sp. Root170	2487
Bacteria	Bacteroidota	Bacteroidia	NA	NA	NA	Bacteroidia bacterium	11		Bacteria	Actinobacteria	Actinomycetia	Pseudonocardiales	Pseudonocardiaceae	Amycolatopsis	Amycolatopsis dendrobii	2		Bacteria	Proteobacteria	Betaproteobacteria	Burkholderiales	Alcaligenaceae	Achromobacter	Achromobacter sp. Root565	5118
Bacteria	Bacteroidota	Bacteroidia	NA	NA	NA	Bacteroidia bacterium 43-41	1		Bacteria	Actinobacteria	Actinomycetia	Pseudonocardiales	Pseudonocardiaceae	Amycolatopsis	Amycolatopsis deserti	1		Bacteria	Proteobacteria	Betaproteobacteria	Burkholderiales	Alcaligenaceae	Achromobacter	Achromobacter sp. Root83	5974
Bacteria	Balneolaeota	Balneolia	Balneolales	Balneolaceae	NA	Balneolaceae bacterium	1		Bacteria	Actinobacteria	Actinomycetia	Pseudonocardiales	Pseudonocardiaceae	Amycolatopsis	Amycolatopsis echigonensis	2		Bacteria	Proteobacteria	Betaproteobacteria	Burkholderiales	Alcaligenaceae	Achromobacter	Achromobacter sp. RTa	6279
Bacteria	Balneolaeota	Balneolia	Balneolales	Balneolaceae	Balneola	Balneola sp.	2		Bacteria	Actinobacteria	Actinomycetia	Pseudonocardiales	Pseudonocardiaceae	Amycolatopsis	Amycolatopsis endophytica	1		Bacteria	Proteobacteria	Betaproteobacteria	Burkholderiales	Alcaligenaceae	Achromobacter	Achromobacter sp. RW408	1122
Bacteria	Balneolaeota	Balneolia	Balneolales	Balneolaceae	Balneola	Balneola sp. EhC07	1		Bacteria	Actinobacteria	Actinomycetia	Pseudonocardiales	Pseudonocardiaceae	Amycolatopsis	Amycolatopsis japonica	1		Bacteria	Proteobacteria	Betaproteobacteria	Burkholderiales	Alcaligenaceae	Achromobacter	Achromobacter sp. SD115	5722
Bacteria	Bacteroidota	Bacteroidia	Bacteroidales	Barnesiellaceae	Barnesiella	NA	1		Bacteria	Actinobacteria	Actinomycetia	Pseudonocardiales	Pseudonocardiaceae	Amycolatopsis	Amycolatopsis jejuensis	1		Bacteria	Proteobacteria	Betaproteobacteria	Burkholderiales	Alcaligenaceae	Achromobacter	Achromobacter sp. SLBN-14	2828
Bacteria	Proteobacteria	Oligoflexia	Bdellovibrionales	Bdellovibrionaceae	Bdellovibrio	Bdellovibrio bacteriovorus	2		Bacteria	Actinobacteria	Actinomycetia	Pseudonocardiales	Pseudonocardiaceae	Amycolatopsis	Amycolatopsis jiangsuensis	2		Bacteria	Proteobacteria	Betaproteobacteria	Burkholderiales	Alcaligenaceae	Achromobacter	Achromobacter sp. SLG310A2-11A1	1
Bacteria	Proteobacteria	Oligoflexia	Bdellovibrionales	Bdellovibrionaceae	NA	Bdellovibrionaceae bacterium	2		Bacteria	Actinobacteria	Actinomycetia	Pseudonocardiales	Pseudonocardiaceae	Amycolatopsis	Amycolatopsis kentuckyensis	1		Bacteria	Proteobacteria	Betaproteobacteria	Burkholderiales	Alcaligenaceae	Achromobacter	Achromobacter sp. SP1	1
Bacteria	Proteobacteria	Oligoflexia	Bdellovibrionales	NA	NA	Bdellovibrionales bacterium	10		Bacteria	Actinobacteria	Actinomycetia	Pseudonocardiales	Pseudonocardiaceae	Amycolatopsis	Amycolatopsis keratiniphila	2		Bacteria	Proteobacteria	Betaproteobacteria	Burkholderiales	Alcaligenaceae	Achromobacter	Achromobacter sp. TERI ES9	1
Bacteria	Proteobacteria	Oligoflexia	Bdellovibrionales	NA	NA	Bdellovibrionales bacterium CG22_combo_CG10-13_8_21_14_all_38_13	1		Bacteria	Actinobacteria	Actinomycetia	Pseudonocardiales	Pseudonocardiaceae	Amycolatopsis	Amycolatopsis lurida	3		Bacteria	Proteobacteria	Betaproteobacteria	Burkholderiales	Alcaligenaceae	Achromobacter	Achromobacter sp. UMC46	6365
Bacteria	Proteobacteria	Oligoflexia	Bdellovibrionales	NA	NA	Bdellovibrionales bacterium RIFCSPHIGHO2_01_FULL_40_29	1		Bacteria	Actinobacteria	Actinomycetia	Pseudonocardiales	Pseudonocardiaceae	Amycolatopsis	Amycolatopsis lurida NRRL 2430	1		Bacteria	Proteobacteria	Betaproteobacteria	Burkholderiales	Alcaligenaceae	Achromobacter	Achromobacter sp. UMC71	5912
Bacteria	Proteobacteria	Oligoflexia	Bdellovibrionales	Bdellovibrionaceae	Bdellovibrio	Bdellovibrio sp.	1		Bacteria	Actinobacteria	Actinomycetia	Pseudonocardiales	Pseudonocardiaceae	Amycolatopsis	Amycolatopsis magusensis	2		Bacteria	Proteobacteria	Betaproteobacteria	Burkholderiales	Alcaligenaceae	Achromobacter	Achromobacter sp. WM111	1
Bacteria	Proteobacteria	Oligoflexia	Bdellovibrionales	Bdellovibrionaceae	Bdellovibrio	Bdellovibrio sp. NC01	1		Bacteria	Actinobacteria	Actinomycetia	Pseudonocardiales	Pseudonocardiaceae	Amycolatopsis	Amycolatopsis marina	1		Bacteria	Proteobacteria	Betaproteobacteria	Burkholderiales	Alcaligenaceae	Achromobacter	Achromobacter sp. YD35	3
Bacteria	Firmicutes	Clostridia	Eubacteriales	Clostridiaceae	Beduini	Beduini massiliensis	1		Bacteria	Actinobacteria	Actinomycetia	Pseudonocardiales	Pseudonocardiaceae	Amycolatopsis	Amycolatopsis mediterranei	1		Bacteria	Proteobacteria	Betaproteobacteria	Burkholderiales	Alcaligenaceae	Achromobacter	Achromobacter veterisilvae	6724
Bacteria	Proteobacteria	Gammaproteobacteria	Thiotrichales	Thiotrichaceae	Beggiatoa	Beggiatoa alba	1		Bacteria	Actinobacteria	Actinomycetia	Pseudonocardiales	Pseudonocardiaceae	Amycolatopsis	Amycolatopsis mediterranei U32	1		Bacteria	Proteobacteria	Betaproteobacteria	Burkholderiales	Alcaligenaceae	Achromobacter	Achromobacter xylosoxidans	208131
Bacteria	Proteobacteria	Gammaproteobacteria	Thiotrichales	Thiotrichaceae	Beggiatoa	Beggiatoa leptomitoformis	1		Bacteria	Actinobacteria	Actinomycetia	Pseudonocardiales	Pseudonocardiaceae	Amycolatopsis	Amycolatopsis nigrescens	1		Bacteria	Proteobacteria	Betaproteobacteria	Burkholderiales	Alcaligenaceae	Achromobacter	Achromobacter xylosoxidans A8	853
Bacteria	Proteobacteria	Gammaproteobacteria	Thiotrichales	Thiotrichaceae	Beggiatoa	Beggiatoa sp. IS2	1		Bacteria	Actinobacteria	Actinomycetia	Pseudonocardiales	Pseudonocardiaceae	Amycolatopsis	Amycolatopsis niigatensis	1		Bacteria	Proteobacteria	Betaproteobacteria	Burkholderiales	Alcaligenaceae	Achromobacter	Achromobacter xylosoxidans C54	1035
Bacteria	Proteobacteria	Gammaproteobacteria	Thiotrichales	Thiotrichaceae	Beggiatoa	Beggiatoa sp. PS	1		Bacteria	Actinobacteria	Actinomycetia	Pseudonocardiales	Pseudonocardiaceae	Amycolatopsis	Amycolatopsis nivea	1		Bacteria	Proteobacteria	Betaproteobacteria	Burkholderiales	Alcaligenaceae	Achromobacter	Achromobacter xylosoxidans NBRC 15126 = ATCC 27061	1244
Bacteria	Bacteroidota	Cytophagia	Cytophagales	Cyclobacteriaceae	Belliella	Belliella aquatica	1		Bacteria	Actinobacteria	Actinomycetia	Pseudonocardiales	Pseudonocardiaceae	Amycolatopsis	Amycolatopsis oliviviridis	5		Bacteria	Proteobacteria	Betaproteobacteria	Burkholderiales	Alcaligenaceae	Achromobacter	Achromobacter xylosoxidans NH44784-1996	967
Bacteria	Bacteroidota	Cytophagia	Cytophagales	Cyclobacteriaceae	Belliella	Belliella buryatensis	1		Bacteria	Actinobacteria	Actinomycetia	Pseudonocardiales	Pseudonocardiaceae	Amycolatopsis	Amycolatopsis orientalis	5		Bacteria	Firmicutes	Clostridia	Eubacteriales	Eubacteriales Family XII. Incertae Sedis	Acidaminobacter	Acidaminobacter hydrogenoformans	3225
Bacteria	Chloroflexi	Anaerolineae	Anaerolineales	Anaerolineaceae	Bellilinea	Bellilinea caldifistulae	1		Bacteria	Actinobacteria	Actinomycetia	Pseudonocardiales	Pseudonocardiaceae	Amycolatopsis	Amycolatopsis palatopharyngis	1		Bacteria	Firmicutes	Clostridia	Eubacteriales	Eubacteriales Family XII. Incertae Sedis	Acidaminobacter	Acidaminobacter hydrogenoformans DSM 2784	414
Bacteria	Bacteroidota	Cytophagia	Cytophagales	Bernardetiaceae	NA	Bernardetiaceae bacterium	1		Bacteria	Actinobacteria	Actinomycetia	Pseudonocardiales	Pseudonocardiaceae	Amycolatopsis	Amycolatopsis panacis	3		Bacteria	Firmicutes	Clostridia	Eubacteriales	Eubacteriales Family XII. Incertae Sedis	Acidaminobacter	Acidaminobacter sp.	3703
Bacteria	Proteobacteria	Betaproteobacteria	NA	NA	NA	Betaproteobacteria bacterium	11		Bacteria	Actinobacteria	Actinomycetia	Pseudonocardiales	Pseudonocardiaceae	Amycolatopsis	Amycolatopsis pithecellobii	2		Bacteria	Firmicutes	Clostridia	Eubacteriales	Eubacteriales Family XII. Incertae Sedis	Acidaminobacter	Acidaminobacter sp. JC074	6363
Bacteria	Proteobacteria	Betaproteobacteria	NA	NA	NA	Betaproteobacteria bacterium HGW-Betaproteobacteria-11	1		Bacteria	Actinobacteria	Actinomycetia	Pseudonocardiales	Pseudonocardiaceae	Amycolatopsis	Amycolatopsis pittospori	2		Bacteria	Firmicutes	Negativicutes	Acidaminococcales	Acidaminococcaceae	NA	NA	4
Bacteria	Proteobacteria	Betaproteobacteria	NA	NA	NA	Betaproteobacteria bacterium HGW-Betaproteobacteria-14	1		Bacteria	Actinobacteria	Actinomycetia	Pseudonocardiales	Pseudonocardiaceae	Amycolatopsis	Amycolatopsis pretoriensis	1		Bacteria	Firmicutes	Negativicutes	Acidaminococcales	Acidaminococcaceae	NA	Acidaminococcaceae bacterium	81353
Bacteria	Actinobacteria	Actinomycetia	Bifidobacteriales	Bifidobacteriaceae	Bifidobacterium	Bifidobacterium canis	1		Bacteria	Actinobacteria	Actinomycetia	Pseudonocardiales	Pseudonocardiaceae	Amycolatopsis	Amycolatopsis regifaucium	2		Bacteria	Firmicutes	Negativicutes	Acidaminococcales	Acidaminococcaceae	Acidaminococcus	NA	3876
Bacteria	Actinobacteria	Actinomycetia	Bifidobacteriales	Bifidobacteriaceae	Bifidobacterium	Bifidobacterium cuniculi	1		Bacteria	Actinobacteria	Actinomycetia	Pseudonocardiales	Pseudonocardiaceae	Amycolatopsis	Amycolatopsis rifamycinica	2		Bacteria	Firmicutes	Negativicutes	Acidaminococcales	Acidaminococcaceae	Acidaminococcus	Acidaminococcus fermentans	10307
Bacteria	Acidobacteria	Blastocatellia	NA	NA	NA	Blastocatellia bacterium	3		Bacteria	Actinobacteria	Actinomycetia	Pseudonocardiales	Pseudonocardiaceae	Amycolatopsis	Amycolatopsis roodepoortensis	2		Bacteria	Firmicutes	Negativicutes	Acidaminococcales	Acidaminococcaceae	Acidaminococcus	Acidaminococcus fermentans DSM 20731	136
Bacteria	Bacteroidota	Flavobacteriia	Flavobacteriales	Blattabacteriaceae	Blattabacterium	Blattabacterium cuenoti	2		Bacteria	Actinobacteria	Actinomycetia	Pseudonocardiales	Pseudonocardiaceae	Amycolatopsis	Amycolatopsis rubida	2		Bacteria	Firmicutes	Negativicutes	Acidaminococcales	Acidaminococcaceae	Acidaminococcus	Acidaminococcus intestini	6451
Bacteria	Bacteroidota	Flavobacteriia	Flavobacteriales	Blattabacteriaceae	Blattabacterium	Blattabacterium sp. (Gromphadorhina grandidieri)	1		Bacteria	Actinobacteria	Actinomycetia	Pseudonocardiales	Pseudonocardiaceae	Amycolatopsis	Amycolatopsis saalfeldensis	2		Bacteria	Firmicutes	Negativicutes	Acidaminococcales	Acidaminococcaceae	Acidaminococcus	Acidaminococcus intestini CAG:325	425
Bacteria	Firmicutes	Clostridia	Eubacteriales	Lachnospiraceae	Blautia	NA	3		Bacteria	Actinobacteria	Actinomycetia	Pseudonocardiales	Pseudonocardiaceae	Amycolatopsis	Amycolatopsis sacchari	1		Bacteria	Firmicutes	Negativicutes	Acidaminococcales	Acidaminococcaceae	Acidaminococcus	Acidaminococcus intestini RyC-MR95	814
Bacteria	Firmicutes	Clostridia	Eubacteriales	Lachnospiraceae	Blautia	Blautia glucerasea	1		Bacteria	Actinobacteria	Actinomycetia	Pseudonocardiales	Pseudonocardiaceae	Amycolatopsis	Amycolatopsis sp. 195334CR	1		Bacteria	Firmicutes	Negativicutes	Acidaminococcales	Acidaminococcaceae	Acidaminococcus	Acidaminococcus massiliensis	2384
Bacteria	Firmicutes	Clostridia	Eubacteriales	Lachnospiraceae	Blautia	Blautia obeum	7		Bacteria	Actinobacteria	Actinomycetia	Pseudonocardiales	Pseudonocardiaceae	Amycolatopsis	Amycolatopsis sp. AA4	1		Bacteria	Firmicutes	Negativicutes	Acidaminococcales	Acidaminococcaceae	Acidaminococcus	Acidaminococcus provencensis	1248
Bacteria	Firmicutes	Clostridia	Eubacteriales	Lachnospiraceae	Blautia	Blautia sp.	3		Bacteria	Actinobacteria	Actinomycetia	Pseudonocardiales	Pseudonocardiaceae	Amycolatopsis	Amycolatopsis sp. ATCC 39116	2		Bacteria	Firmicutes	Negativicutes	Acidaminococcales	Acidaminococcaceae	Acidaminococcus	Acidaminococcus sp.	3820
Bacteria	Firmicutes	Clostridia	Eubacteriales	Lachnospiraceae	Blautia	Blautia sp. Marseille-P3087	1		Bacteria	Actinobacteria	Actinomycetia	Pseudonocardiales	Pseudonocardiaceae	Amycolatopsis	Amycolatopsis sp. BJA-103	2		Bacteria	Firmicutes	Negativicutes	Acidaminococcales	Acidaminococcaceae	Acidaminococcus	Acidaminococcus sp. AM05-11	887
Bacteria	Firmicutes	Clostridia	Eubacteriales	Lachnospiraceae	Blautia	Blautia sp. OF03-15BH	1		Bacteria	Actinobacteria	Actinomycetia	Pseudonocardiales	Pseudonocardiaceae	Amycolatopsis	Amycolatopsis sp. CA-126428	1		Bacteria	Firmicutes	Negativicutes	Acidaminococcales	Acidaminococcaceae	Acidaminococcus	Acidaminococcus sp. AM33-14BH	819
Bacteria	Firmicutes	Clostridia	Eubacteriales	Lachnospiraceae	Blautia	Blautia stercoris	1		Bacteria	Actinobacteria	Actinomycetia	Pseudonocardiales	Pseudonocardiaceae	Amycolatopsis	Amycolatopsis sp. CA-128772	1		Bacteria	Firmicutes	Negativicutes	Acidaminococcales	Acidaminococcaceae	Acidaminococcus	Acidaminococcus sp. BV3L6	979
Bacteria	Spirochaetes	Spirochaetia	Spirochaetales	Borreliaceae	Borrelia	Borrelia coriaceae	2		Bacteria	Actinobacteria	Actinomycetia	Pseudonocardiales	Pseudonocardiaceae	Amycolatopsis	Amycolatopsis sp. CA-230715	2		Bacteria	Firmicutes	Negativicutes	Acidaminococcales	Acidaminococcaceae	Acidaminococcus	Acidaminococcus sp. CAG:542	1012
Bacteria	Spirochaetes	Spirochaetia	Spirochaetales	Borreliaceae	Borrelia	Borrelia hermsii YOR	1		Bacteria	Actinobacteria	Actinomycetia	Pseudonocardiales	Pseudonocardiaceae	Amycolatopsis	Amycolatopsis sp. CB00013	1		Bacteria	Firmicutes	Negativicutes	Acidaminococcales	Acidaminococcaceae	Acidaminococcus	Acidaminococcus sp. CAG:917	1276
Bacteria	Spirochaetes	Spirochaetia	Spirochaetales	Borreliaceae	Borrelia	Borrelia miyamotoi	6		Bacteria	Actinobacteria	Actinomycetia	Pseudonocardiales	Pseudonocardiaceae	Amycolatopsis	Amycolatopsis sp. DSM 110486	2		Bacteria	Firmicutes	Negativicutes	Acidaminococcales	Acidaminococcaceae	Acidaminococcus	Acidaminococcus sp. HPA0509	174
Bacteria	Spirochaetes	Spirochaetia	Spirochaetales	Borreliaceae	Borrelia	Borrelia miyamotoi FR64b	1		Bacteria	Actinobacteria	Actinomycetia	Pseudonocardiales	Pseudonocardiaceae	Amycolatopsis	Amycolatopsis sp. EV170708-02-1	1		Bacteria	Firmicutes	Negativicutes	Acidaminococcales	Acidaminococcaceae	Acidaminococcus	Acidaminococcus sp. NSJ-142	677
Bacteria	Spirochaetes	Spirochaetia	Spirochaetales	Borreliaceae	Borrelia	Borrelia puertoricensis	1		Bacteria	Actinobacteria	Actinomycetia	Pseudonocardiales	Pseudonocardiaceae	Amycolatopsis	Amycolatopsis sp. FDAARGOS 1241	2		Bacteria	Firmicutes	Negativicutes	Acidaminococcales	Acidaminococcaceae	Acidaminococcus	Acidaminococcus timonensis	1994
Bacteria	Spirochaetes	Spirochaetia	Brachyspirales	Brachyspiraceae	Brachyspira	Brachyspira	1		Bacteria	Actinobacteria	Actinomycetia	Pseudonocardiales	Pseudonocardiaceae	Amycolatopsis	Amycolatopsis sp. FU40	1		Bacteria	Firmicutes	Bacilli	Bacillales	NA	Acidibacillus	NA	4
Bacteria	Spirochaetes	Spirochaetia	Brachyspirales	Brachyspiraceae	Brachyspira	Brachyspira alvinipulli	1		Bacteria	Actinobacteria	Actinomycetia	Pseudonocardiales	Pseudonocardiaceae	Amycolatopsis	Amycolatopsis sp. H6(2020)	1		Bacteria	Firmicutes	Bacilli	Bacillales	NA	Acidibacillus	Acidibacillus ferrooxidans	9454
Bacteria	Spirochaetes	Spirochaetia	Brachyspirales	Brachyspiraceae	Brachyspira	Brachyspira catarrhinii	1		Bacteria	Actinobacteria	Actinomycetia	Pseudonocardiales	Pseudonocardiaceae	Amycolatopsis	Amycolatopsis sp. Hca4	2		Bacteria	Firmicutes	Bacilli	Bacillales	NA	Acidibacillus	Acidibacillus sp. S0AB	3806
Bacteria	Spirochaetes	Spirochaetia	Brachyspirales	Brachyspiraceae	Brachyspira	Brachyspira hampsonii	2		Bacteria	Actinobacteria	Actinomycetia	Pseudonocardiales	Pseudonocardiaceae	Amycolatopsis	Amycolatopsis sp. M39	1		Bacteria	Firmicutes	Bacilli	Bacillales	NA	Acidibacillus	Acidibacillus sulfuroxidans	3459
Bacteria	Spirochaetes	Spirochaetia	Brachyspirales	Brachyspiraceae	Brachyspira	Brachyspira hyodysenteriae	11		Bacteria	Actinobacteria	Actinomycetia	Pseudonocardiales	Pseudonocardiaceae	Amycolatopsis	Amycolatopsis sp. MJM2582	1		Bacteria	Proteobacteria	Gammaproteobacteria	NA	NA	Acidibacter	Acidibacter sp.	1979
Bacteria	Spirochaetes	Spirochaetia	Brachyspirales	Brachyspiraceae	Brachyspira	Brachyspira pilosicoli	9		Bacteria	Actinobacteria	Actinomycetia	Pseudonocardiales	Pseudonocardiaceae	Amycolatopsis	Amycolatopsis sp. MtRt-6	1		Bacteria	Proteobacteria	Alphaproteobacteria	Rhodospirillales	Acetobacteraceae	Acidibrevibacterium	Acidibrevibacterium fodinaquatile	3575
Bacteria	Spirochaetes	Spirochaetia	Brachyspirales	Brachyspiraceae	Brachyspira	Brachyspira sp.	1		Bacteria	Actinobacteria	Actinomycetia	Pseudonocardiales	Pseudonocardiaceae	Amycolatopsis	Amycolatopsis sp. Poz14	2		Bacteria	Proteobacteria	Alphaproteobacteria	Rhodospirillales	Acetobacteraceae	Acidibrevibacterium	Acidibrevibacterium sp.	2684
Bacteria	Proteobacteria	Deltaproteobacteria	Bradymonadales	NA	NA	Bradymonadales bacterium	1		Bacteria	Actinobacteria	Actinomycetia	Pseudonocardiales	Pseudonocardiaceae	Amycolatopsis	Amycolatopsis sp. TNS106	2		Bacteria	Proteobacteria	Alphaproteobacteria	Rhodospirillales	Acetobacteraceae	Acidicaldus	Acidicaldus sp. USBA-GBX-499	1
Bacteria	Proteobacteria	Alphaproteobacteria	Hyphomicrobiales	Nitrobacteraceae	NA	Bradyrhizobiaceae bacterium	1		Bacteria	Actinobacteria	Actinomycetia	Pseudonocardiales	Pseudonocardiaceae	Amycolatopsis	Amycolatopsis sp. WAC 01375	2		Bacteria	Acidobacteria	Acidobacteriia	Acidobacteriales	Acidobacteriaceae	Acidicapsa	NA	5
Bacteria	Proteobacteria	Alphaproteobacteria	Hyphomicrobiales	Nitrobacteraceae	Bradyrhizobium	NA	9		Bacteria	Actinobacteria	Actinomycetia	Pseudonocardiales	Pseudonocardiaceae	Amycolatopsis	Amycolatopsis sp. WAC 01376	1		Bacteria	Acidobacteria	Acidobacteriia	Acidobacteriales	Acidobacteriaceae	Acidicapsa	Acidicapsa acidisoli	5593
Bacteria	Proteobacteria	Alphaproteobacteria	Hyphomicrobiales	Nitrobacteraceae	Bradyrhizobium	Bradyrhizobium agreste	1		Bacteria	Actinobacteria	Actinomycetia	Pseudonocardiales	Pseudonocardiaceae	Amycolatopsis	Amycolatopsis sp. WAC 01416	2		Bacteria	Acidobacteria	Acidobacteriia	Acidobacteriales	Acidobacteriaceae	Acidicapsa	Acidicapsa dinghuensis	4909
Bacteria	Proteobacteria	Alphaproteobacteria	Hyphomicrobiales	Nitrobacteraceae	Bradyrhizobium	Bradyrhizobium canariense	4		Bacteria	Actinobacteria	Actinomycetia	Pseudonocardiales	Pseudonocardiaceae	Amycolatopsis	Amycolatopsis sp. WAC 04169	2		Bacteria	Acidobacteria	Acidobacteriia	Acidobacteriales	Acidobacteriaceae	Acidicapsa	Acidicapsa ligni	4515
Bacteria	Proteobacteria	Alphaproteobacteria	Hyphomicrobiales	Nitrobacteraceae	Bradyrhizobium	Bradyrhizobium forestalis	2		Bacteria	Actinobacteria	Actinomycetia	Pseudonocardiales	Pseudonocardiaceae	Amycolatopsis	Amycolatopsis sp. WAC 04182	1		Bacteria	Firmicutes	Clostridia	Eubacteriales	Peptococcaceae	Acididesulfobacillus	Acididesulfobacillus acetoxydans	4971
Bacteria	Proteobacteria	Alphaproteobacteria	Hyphomicrobiales	Nitrobacteraceae	Bradyrhizobium	Bradyrhizobium genosp. B	1		Bacteria	Actinobacteria	Actinomycetia	Pseudonocardiales	Pseudonocardiaceae	Amycolatopsis	Amycolatopsis sp. WAC 04197	1		Bacteria	Actinobacteria	Acidimicrobiia	Acidimicrobiales	Acidimicrobiaceae	Acidiferrimicrobium	Acidiferrimicrobium australe	4276
Bacteria	Proteobacteria	Alphaproteobacteria	Hyphomicrobiales	Nitrobacteraceae	Bradyrhizobium	Bradyrhizobium glycinis	1		Bacteria	Actinobacteria	Actinomycetia	Pseudonocardiales	Pseudonocardiaceae	Amycolatopsis	Amycolatopsis sp. WQ 127309	1		Bacteria	Actinobacteria	Acidimicrobiia	Acidimicrobiales	Acidimicrobiaceae	Acidiferrimicrobium	Acidiferrimicrobium sp. IK	4792
Bacteria	Proteobacteria	Alphaproteobacteria	Hyphomicrobiales	Nitrobacteraceae	Bradyrhizobium	Bradyrhizobium iriomotense	2		Bacteria	Actinobacteria	Actinomycetia	Pseudonocardiales	Pseudonocardiaceae	Amycolatopsis	Amycolatopsis sp. YIM 10	1		Bacteria	Proteobacteria	Gammaproteobacteria	Acidiferrobacterales	Acidiferrobacteraceae	Acidiferrobacter	NA	81
Bacteria	Proteobacteria	Alphaproteobacteria	Hyphomicrobiales	Nitrobacteraceae	Bradyrhizobium	Bradyrhizobium japonicum	1		Bacteria	Actinobacteria	Actinomycetia	Pseudonocardiales	Pseudonocardiaceae	Amycolatopsis	Amycolatopsis suaedae	1		Bacteria	Proteobacteria	Gammaproteobacteria	Acidiferrobacterales	Acidiferrobacteraceae	NA	NA	1
Bacteria	Proteobacteria	Alphaproteobacteria	Hyphomicrobiales	Nitrobacteraceae	Bradyrhizobium	Bradyrhizobium liaoningense	1		Bacteria	Actinobacteria	Actinomycetia	Pseudonocardiales	Pseudonocardiaceae	Amycolatopsis	Amycolatopsis sulphurea	6		Bacteria	Proteobacteria	Gammaproteobacteria	Acidiferrobacterales	Acidiferrobacteraceae	NA	Acidiferrobacteraceae bacterium	48112
Bacteria	Proteobacteria	Alphaproteobacteria	Hyphomicrobiales	Nitrobacteraceae	Bradyrhizobium	Bradyrhizobium manausense	1		Bacteria	Actinobacteria	Actinomycetia	Pseudonocardiales	Pseudonocardiaceae	Amycolatopsis	Amycolatopsis taiwanensis	1		Bacteria	Proteobacteria	Gammaproteobacteria	Acidiferrobacterales	NA	NA	Acidiferrobacterales bacterium	9078
Bacteria	Proteobacteria	Alphaproteobacteria	Hyphomicrobiales	Nitrobacteraceae	Bradyrhizobium	Bradyrhizobium niftali	2		Bacteria	Actinobacteria	Actinomycetia	Pseudonocardiales	Pseudonocardiaceae	Amycolatopsis	Amycolatopsis thailandensis	4		Bacteria	Proteobacteria	Gammaproteobacteria	Acidiferrobacterales	Acidiferrobacteraceae	Acidiferrobacter	Acidiferrobacter sp.	3418
Bacteria	Proteobacteria	Alphaproteobacteria	Hyphomicrobiales	Nitrobacteraceae	Bradyrhizobium	Bradyrhizobium sacchari	1		Bacteria	Actinobacteria	Actinomycetia	Pseudonocardiales	Pseudonocardiaceae	Amycolatopsis	Amycolatopsis thermoflava	4		Bacteria	Proteobacteria	Gammaproteobacteria	Acidiferrobacterales	Acidiferrobacteraceae	Acidiferrobacter	Acidiferrobacter sp. SPIII_3	4059
Bacteria	Proteobacteria	Alphaproteobacteria	Hyphomicrobiales	Nitrobacteraceae	Bradyrhizobium	Bradyrhizobium sp.	3		Bacteria	Actinobacteria	Actinomycetia	Pseudonocardiales	Pseudonocardiaceae	Amycolatopsis	Amycolatopsis tolypomycina	2		Bacteria	Proteobacteria	Gammaproteobacteria	Acidiferrobacterales	Acidiferrobacteraceae	Acidiferrobacter	Acidiferrobacter thiooxydans	5062
Bacteria	Proteobacteria	Alphaproteobacteria	Hyphomicrobiales	Nitrobacteraceae	Bradyrhizobium	Bradyrhizobium sp. 1	1		Bacteria	Actinobacteria	Actinomycetia	Pseudonocardiales	Pseudonocardiaceae	Amycolatopsis	Amycolatopsis tucumanensis	2		Bacteria	Proteobacteria	Gammaproteobacteria	Chromatiales	Ectothiorhodospiraceae	Acidihalobacter	NA	50
Bacteria	Proteobacteria	Alphaproteobacteria	Hyphomicrobiales	Nitrobacteraceae	Bradyrhizobium	Bradyrhizobium sp. 139	1		Bacteria	Actinobacteria	Actinomycetia	Pseudonocardiales	Pseudonocardiaceae	Amycolatopsis	Amycolatopsis umgeniensis	2		Bacteria	Proteobacteria	Gammaproteobacteria	Chromatiales	Ectothiorhodospiraceae	Acidihalobacter	Acidihalobacter aeolianus	3926
Bacteria	Proteobacteria	Alphaproteobacteria	Hyphomicrobiales	Nitrobacteraceae	Bradyrhizobium	Bradyrhizobium sp. 141	1		Bacteria	Actinobacteria	Actinomycetia	Pseudonocardiales	Pseudonocardiaceae	Amycolatopsis	Amycolatopsis vastitatis	2		Bacteria	Proteobacteria	Gammaproteobacteria	Chromatiales	Ectothiorhodospiraceae	Acidihalobacter	Acidihalobacter ferrooxydans	3666
Bacteria	Proteobacteria	Alphaproteobacteria	Hyphomicrobiales	Nitrobacteraceae	Bradyrhizobium	Bradyrhizobium sp. 149	1		Bacteria	Actinobacteria	Actinomycetia	Pseudonocardiales	Pseudonocardiaceae	Amycolatopsis	Amycolatopsis xylanica	4		Bacteria	Proteobacteria	Gammaproteobacteria	Chromatiales	Ectothiorhodospiraceae	Acidihalobacter	Acidihalobacter prosperus	3801
Bacteria	Proteobacteria	Alphaproteobacteria	Hyphomicrobiales	Nitrobacteraceae	Bradyrhizobium	Bradyrhizobium sp. 176	1		Bacteria	Cyanobacteria	NA	Nostocales	Nostocaceae	Anabaena	Anabaena azotica	1		Bacteria	Proteobacteria	Gammaproteobacteria	Chromatiales	Ectothiorhodospiraceae	Acidihalobacter	Acidihalobacter sp.	7
Bacteria	Proteobacteria	Alphaproteobacteria	Hyphomicrobiales	Nitrobacteraceae	Bradyrhizobium	Bradyrhizobium sp. 195	1		Bacteria	Cyanobacteria	NA	Nostocales	Nostocaceae	Anabaena	Anabaena minutissima	2		Bacteria	Proteobacteria	Gammaproteobacteria	Chromatiales	Ectothiorhodospiraceae	Acidihalobacter	Acidihalobacter yilgarnensis	4007
Bacteria	Proteobacteria	Alphaproteobacteria	Hyphomicrobiales	Nitrobacteraceae	Bradyrhizobium	Bradyrhizobium sp. 197	1		Bacteria	Cyanobacteria	NA	Nostocales	Nostocaceae	Anabaena	Anabaena minutissima FACHB-250	1		Bacteria	Bacteroidota	Flavobacteriia	Flavobacteriales	Cryomorphaceae	Acidiluteibacter	Acidiluteibacter ferrifornacis	3165
Bacteria	Proteobacteria	Alphaproteobacteria	Hyphomicrobiales	Nitrobacteraceae	Bradyrhizobium	Bradyrhizobium sp. 40	1		Bacteria	Cyanobacteria	NA	Nostocales	Nostocaceae	Anabaena	Anabaena sp. 49633_E8	1		Bacteria	Firmicutes	Tissierellia	Tissierellales	Acidilutibacteraceae	Acidilutibacter	Acidilutibacter cellobiosedens	2536
Bacteria	Proteobacteria	Alphaproteobacteria	Hyphomicrobiales	Nitrobacteraceae	Bradyrhizobium	Bradyrhizobium sp. BRP05	1		Bacteria	Cyanobacteria	NA	Nostocales	Nostocaceae	Anabaena	Anabaena sp. FACHB-1237	2		Bacteria	Proteobacteria	Alphaproteobacteria	Rhodobacterales	Rhodobacteraceae	Acidimangrovimonas	Acidimangrovimonas sediminis	8890
Bacteria	Proteobacteria	Alphaproteobacteria	Hyphomicrobiales	Nitrobacteraceae	Bradyrhizobium	Bradyrhizobium sp. CB1015	1		Bacteria	Cyanobacteria	NA	Nostocales	Nostocaceae	Anabaena	Anabaena sp. FACHB-1250	1		Bacteria	Actinobacteria	Acidimicrobiia	Acidimicrobiales	Acidimicrobiaceae	NA	NA	1
Bacteria	Proteobacteria	Alphaproteobacteria	Hyphomicrobiales	Nitrobacteraceae	Bradyrhizobium	Bradyrhizobium sp. CCBAU 51765	2		Bacteria	Cyanobacteria	NA	Nostocales	Nostocaceae	Anabaena	Anabaena sp. FACHB-1391	1		Bacteria	Actinobacteria	Acidimicrobiia	Acidimicrobiales	Acidimicrobiaceae	NA	Acidimicrobiaceae bacterium	324892
Bacteria	Proteobacteria	Alphaproteobacteria	Hyphomicrobiales	Nitrobacteraceae	Bradyrhizobium	Bradyrhizobium sp. CCBAU 53340	2		Bacteria	Cyanobacteria	NA	Nostocales	Nostocaceae	Anabaena	Anabaena subtropica	1		Bacteria	Actinobacteria	Acidimicrobiia	Acidimicrobiales	Acidimicrobiaceae	NA	Acidimicrobiaceae bacterium AH-315-P05	307
Bacteria	Proteobacteria	Alphaproteobacteria	Hyphomicrobiales	Nitrobacteraceae	Bradyrhizobium	Bradyrhizobium sp. CCBAU 53351	2		Bacteria	Cyanobacteria	NA	Nostocales	Aphanizomenonaceae	Anabaenopsis	Anabaenopsis circularis	1		Bacteria	Actinobacteria	Acidimicrobiia	Acidimicrobiales	Acidimicrobiaceae	NA	Acidimicrobiaceae bacterium TMED130	1388
Bacteria	Proteobacteria	Alphaproteobacteria	Hyphomicrobiales	Nitrobacteraceae	Bradyrhizobium	Bradyrhizobium sp. CCGB12	1		Bacteria	Cyanobacteria	NA	Nostocales	Aphanizomenonaceae	Anabaenopsis	Anabaenopsis circularis NIES-21	1		Bacteria	Actinobacteria	Acidimicrobiia	Acidimicrobiales	Acidimicrobiaceae	NA	Acidimicrobiaceae bacterium TMED189	699
Bacteria	Proteobacteria	Alphaproteobacteria	Hyphomicrobiales	Nitrobacteraceae	Bradyrhizobium	Bradyrhizobium sp. cir1	1		Bacteria	Firmicutes	Bacilli	Bacillales	Bacillaceae	Anaerobacillus	Anaerobacillus isosaccharinicus	1		Bacteria	Actinobacteria	Acidimicrobiia	Acidimicrobiales	Acidimicrobiaceae	NA	Acidimicrobiaceae bacterium TMED210	681
Bacteria	Proteobacteria	Alphaproteobacteria	Hyphomicrobiales	Nitrobacteraceae	Bradyrhizobium	Bradyrhizobium sp. CW11	2		Bacteria	Firmicutes	Bacilli	Bacillales	Bacillaceae	Anaerobacillus	Anaerobacillus sp. CMMVII	2		Bacteria	Actinobacteria	Acidimicrobiia	Acidimicrobiales	Acidimicrobiaceae	NA	Acidimicrobiaceae bacterium TMED224	685
Bacteria	Proteobacteria	Alphaproteobacteria	Hyphomicrobiales	Nitrobacteraceae	Bradyrhizobium	Bradyrhizobium sp. DOA9	1		Bacteria	Firmicutes	Clostridia	Eubacteriales	Lachnospiraceae	Anaerobutyricum	Anaerobutyricum hallii	1		Bacteria	Actinobacteria	Acidimicrobiia	Acidimicrobiales	Acidimicrobiaceae	NA	Acidimicrobiaceae bacterium TMED244	456
Bacteria	Proteobacteria	Alphaproteobacteria	Hyphomicrobiales	Nitrobacteraceae	Bradyrhizobium	Bradyrhizobium sp. I71	1		Bacteria	Firmicutes	Tissierellia	Tissierellales	Peptoniphilaceae	Anaerococcus	Anaerococcus hydrogenalis	1		Bacteria	Actinobacteria	Acidimicrobiia	Acidimicrobiales	Acidimicrobiaceae	NA	Acidimicrobiaceae bacterium TMED77	521
Bacteria	Proteobacteria	Alphaproteobacteria	Hyphomicrobiales	Nitrobacteraceae	Bradyrhizobium	Bradyrhizobium sp. MOS002	2		Bacteria	Firmicutes	Tissierellia	Tissierellales	Peptoniphilaceae	Anaerococcus	Anaerococcus octavius	1		Bacteria	Actinobacteria	Acidimicrobiia	Acidimicrobiales	NA	NA	Acidimicrobiales bacterium	206688
Bacteria	Proteobacteria	Alphaproteobacteria	Hyphomicrobiales	Nitrobacteraceae	Bradyrhizobium	Bradyrhizobium sp. NAS80.1	1		Bacteria	Firmicutes	Tissierellia	Tissierellales	Peptoniphilaceae	Anaerococcus	Anaerococcus prevotii	1		Bacteria	Actinobacteria	Acidimicrobiia	Acidimicrobiales	NA	NA	Acidimicrobiales bacterium 20-64-4	231
Bacteria	Proteobacteria	Alphaproteobacteria	Hyphomicrobiales	Nitrobacteraceae	Bradyrhizobium	Bradyrhizobium sp. Rc2d	1		Bacteria	Firmicutes	Tissierellia	Tissierellales	Peptoniphilaceae	Anaerococcus	Anaerococcus vaginimassiliensis	1		Bacteria	Actinobacteria	Acidimicrobiia	Acidimicrobiales	NA	NA	Acidimicrobiales bacterium MED-G01	1915
Bacteria	Proteobacteria	Alphaproteobacteria	Hyphomicrobiales	Nitrobacteraceae	Bradyrhizobium	Bradyrhizobium sp. RP6	2		Bacteria	Firmicutes	Clostridia	Eubacteriales	Lachnospiraceae	Anaerocolumna	Anaerocolumna jejuensis	1		Bacteria	Actinobacteria	Acidimicrobiia	Acidimicrobiales	NA	NA	Acidimicrobiales bacterium mtb01	301
Bacteria	Proteobacteria	Alphaproteobacteria	Hyphomicrobiales	Nitrobacteraceae	Bradyrhizobium	Bradyrhizobium sp. WBAH10	1		Bacteria	Chloroflexi	Anaerolineae	Anaerolineales	Anaerolineaceae	NA	Anaerolineaceae bacterium	5		Bacteria	Actinobacteria	Acidimicrobiia	NA	NA	NA	Acidimicrobiia bacterium	378461
Bacteria	Proteobacteria	Alphaproteobacteria	Hyphomicrobiales	Nitrobacteraceae	Bradyrhizobium	Bradyrhizobium sp. WBOS01	1		Bacteria	Chloroflexi	Anaerolineae	NA	NA	NA	Anaerolineae bacterium	9		Bacteria	Actinobacteria	Acidimicrobiia	NA	NA	NA	Acidimicrobiia bacterium BACL6 MAG-120322-bin79	599
Bacteria	Proteobacteria	Alphaproteobacteria	Hyphomicrobiales	Nitrobacteraceae	Bradyrhizobium	Bradyrhizobium sp. WBOS04	1		Bacteria	Chloroflexi	Anaerolineae	Anaerolineales	NA	NA	Anaerolineales bacterium	12		Bacteria	Actinobacteria	Acidimicrobiia	NA	NA	NA	Acidimicrobiia bacterium BACL6 MAG-120910-bin40	898
Bacteria	Proteobacteria	Alphaproteobacteria	Hyphomicrobiales	Nitrobacteraceae	Bradyrhizobium	Bradyrhizobium sp. WSM1417	1		Bacteria	Firmicutes	Clostridia	Eubacteriales	Oscillospiraceae	Anaeromassilibacillus	Anaeromassilibacillus senegalensis	2		Bacteria	Actinobacteria	Acidimicrobiia	NA	NA	NA	Acidimicrobiia bacterium BACL6 MAG-120924-bin43	1443
Bacteria	Proteobacteria	Alphaproteobacteria	Hyphomicrobiales	Nitrobacteraceae	Bradyrhizobium	Bradyrhizobium sp. WSM1743	1		Bacteria	Firmicutes	Clostridia	Eubacteriales	Oscillospiraceae	Anaeromassilibacillus	Anaeromassilibacillus sp.	1		Bacteria	Actinobacteria	Acidimicrobiia	NA	NA	NA	Acidimicrobiia bacterium BACL6 MAG-121220-bin61	443
Bacteria	Proteobacteria	Alphaproteobacteria	Hyphomicrobiales	Nitrobacteraceae	Bradyrhizobium	Bradyrhizobium sp. WSM2254	1		Bacteria	Firmicutes	Clostridia	Eubacteriales	Oscillospiraceae	Anaeromassilibacillus	Anaeromassilibacillus sp. An172	1		Bacteria	Actinobacteria	Acidimicrobiia	NA	NA	NA	Acidimicrobiia bacterium EGI L10123	3897
Bacteria	Proteobacteria	Alphaproteobacteria	Hyphomicrobiales	Nitrobacteraceae	Bradyrhizobium	Bradyrhizobium sp. Y36	2		Bacteria	Firmicutes	Clostridia	Eubacteriales	Oscillospiraceae	Anaeromassilibacillus	Anaeromassilibacillus sp. Marseille-P3371	1		Bacteria	Actinobacteria	Acidimicrobiia	Acidimicrobiales	Acidimicrobiaceae	Acidimicrobium	Acidimicrobium ferrooxidans	2394
Bacteria	Proteobacteria	Alphaproteobacteria	Hyphomicrobiales	Nitrobacteraceae	Bradyrhizobium	Bradyrhizobium symbiodeficiens	2		Bacteria	Firmicutes	Clostridia	Eubacteriales	Clostridiaceae	Anaeromicrobium	Anaeromicrobium sediminis	1		Bacteria	Actinobacteria	Acidimicrobiia	Acidimicrobiales	Acidimicrobiaceae	Acidimicrobium	Acidimicrobium ferrooxidans DSM 10331	338
Bacteria	Proteobacteria	Alphaproteobacteria	Hyphomicrobiales	Nitrobacteraceae	Bradyrhizobium	Bradyrhizobium vignae	3		Bacteria	Proteobacteria	Deltaproteobacteria	Myxococcales	Anaeromyxobacteraceae	Anaeromyxobacter	Anaeromyxobacter sp. SG26	1		Bacteria	Actinobacteria	Acidimicrobiia	Acidimicrobiales	Acidimicrobiaceae	Acidimicrobium	Acidimicrobium sp.	5635
Bacteria	Proteobacteria	Alphaproteobacteria	Hyphomicrobiales	Nitrobacteraceae	Bradyrhizobium	Bradyrhizobium yuanmingense	1		Bacteria	Bacteroidota	Bacteroidia	Marinilabiliales	Marinilabiliaceae	Anaerophaga	Anaerophaga thermohalophila	1		Bacteria	Actinobacteria	Acidimicrobiia	Acidimicrobiales	Acidimicrobiaceae	Acidimicrobium	Acidimicrobium sp. BACL17 MAG-120823-bin42	711
Bacteria	Cyanobacteria	NA	Nostocales	Scytonemataceae	Brasilonema	Brasilonema sp. UFV-L1	1		Bacteria	Tenericutes	Mollicutes	Anaeroplasmatales	Anaeroplasmataceae	Anaeroplasma	Anaeroplasma bactoclasticum	1		Bacteria	Actinobacteria	Acidimicrobiia	Acidimicrobiales	Acidimicrobiaceae	Acidimicrobium	Acidimicrobium sp. BACL17 MAG-120924-bin0	1405
Bacteria	Planctomycetota	Planctomycetia	Pirellulales	Pirellulaceae	Bremerella	Bremerella alba	1		Bacteria	Firmicutes	Tissierellia	Tissierellales	Tissierellaceae	Anaerosalibacter	Anaerosalibacter bizertensis	1		Bacteria	Actinobacteria	Acidimicrobiia	Acidimicrobiales	Acidimicrobiaceae	Acidimicrobium	Acidimicrobium sp. BACL19 MAG-120924-bin39	1089
Bacteria	Planctomycetota	Planctomycetia	Pirellulales	Pirellulaceae	Bremerella	Bremerella volcania	2		Bacteria	Firmicutes	Tissierellia	Tissierellales	Tissierellaceae	Anaerosalibacter	Anaerosalibacter massiliensis	2		Bacteria	Actinobacteria	Acidimicrobiia	Acidimicrobiales	Acidimicrobiaceae	Acidimicrobium	Acidimicrobium sp. BACL27 MAG-120823-bin4	1383
Bacteria	Proteobacteria	Gammaproteobacteria	Enterobacterales	Pectobacteriaceae	Brenneria	Brenneria sp. CFCC 11842	1		Bacteria	Firmicutes	Clostridia	Eubacteriales	Lachnospiraceae	Anaerosporobacter	Anaerosporobacter faecicola	2		Bacteria	Proteobacteria	Alphaproteobacteria	Rhodospirillales	Acetobacteraceae	Acidiphilium	NA	8396
Bacteria	Firmicutes	Bacilli	Bacillales	Paenibacillaceae	Brevibacillus	Brevibacillus brevis	1		Bacteria	Firmicutes	Clostridia	Eubacteriales	Lachnospiraceae	Anaerostipes	Anaerostipes	1		Bacteria	Proteobacteria	Alphaproteobacteria	Rhodospirillales	Acetobacteraceae	Acidiphilium	Acidiphilium acidophilum	5
Bacteria	Firmicutes	Bacilli	Bacillales	Paenibacillaceae	Brevibacillus	Brevibacillus centrosporus	1		Bacteria	Firmicutes	Clostridia	Eubacteriales	Lachnospiraceae	Anaerostipes	Anaerostipes butyraticus	1		Bacteria	Proteobacteria	Alphaproteobacteria	Rhodospirillales	Acetobacteraceae	Acidiphilium	Acidiphilium acidophilum DSM 700	1734
Bacteria	Firmicutes	Bacilli	Bacillales	Paenibacillaceae	Brevibacillus	Brevibacillus invocatus	2		Bacteria	Firmicutes	Clostridia	Eubacteriales	Lachnospiraceae	Anaerostipes	Anaerostipes caccae	1		Bacteria	Proteobacteria	Alphaproteobacteria	Rhodospirillales	Acetobacteraceae	Acidiphilium	Acidiphilium angustum	562
Bacteria	Firmicutes	Bacilli	Bacillales	Paenibacillaceae	Brevibacillus	Brevibacillus laterosporus	2		Bacteria	Firmicutes	Clostridia	Eubacteriales	Lachnospiraceae	Anaerostipes	Anaerostipes caccae L1-92	1		Bacteria	Proteobacteria	Alphaproteobacteria	Rhodospirillales	Acetobacteraceae	Acidiphilium	Acidiphilium cryptum	1486
Bacteria	Firmicutes	Bacilli	Bacillales	Paenibacillaceae	Brevibacillus	Brevibacillus marinus	1		Bacteria	Firmicutes	Clostridia	Eubacteriales	Lachnospiraceae	Anaerostipes	Anaerostipes hadrus	1		Bacteria	Proteobacteria	Alphaproteobacteria	Rhodospirillales	Acetobacteraceae	Acidiphilium	Acidiphilium cryptum JF-5	682
Bacteria	Acidobacteria	Acidobacteriia	Bryobacterales	Bryobacteraceae	NA	Bryobacteraceae bacterium	2		Bacteria	Firmicutes	Clostridia	Eubacteriales	Lachnospiraceae	Anaerostipes	Anaerostipes sp.	1		Bacteria	Proteobacteria	Alphaproteobacteria	Rhodospirillales	Acetobacteraceae	Acidiphilium	Acidiphilium iwatense	1869
Bacteria	Acidobacteria	Acidobacteriia	Bryobacterales	NA	NA	Bryobacterales bacterium	1		Bacteria	Firmicutes	Clostridia	Eubacteriales	Lachnospiraceae	Anaerostipes	Anaerostipes sp. 992a	1		Bacteria	Proteobacteria	Alphaproteobacteria	Rhodospirillales	Acetobacteraceae	Acidiphilium	Acidiphilium multivorum	7149
Bacteria	Proteobacteria	Gammaproteobacteria	Enterobacterales	Erwiniaceae	Buchnera	Buchnera aphidicola	2		Bacteria	Firmicutes	Clostridia	Eubacteriales	NA	Anaerotalea	Anaerotalea alkaliphila	1		Bacteria	Proteobacteria	Alphaproteobacteria	Rhodospirillales	Acetobacteraceae	Acidiphilium	Acidiphilium multivorum AIU301	915
Bacteria	Firmicutes	Erysipelotrichia	Erysipelotrichales	Erysipelotrichaceae	Bulleidia	Bulleidia sp. zg-1013	1		Bacteria	Firmicutes	Clostridia	Eubacteriales	Lachnospiraceae	Anaerotignum	Anaerotignum propionicum	1		Bacteria	Proteobacteria	Alphaproteobacteria	Rhodospirillales	Acetobacteraceae	Acidiphilium	Acidiphilium organovorum	2
Bacteria	Proteobacteria	Betaproteobacteria	Burkholderiales	Burkholderiaceae	Burkholderia	Burkholderia ambifaria	1		Bacteria	Firmicutes	Clostridia	Eubacteriales	Lachnospiraceae	Anaerotignum	Anaerotignum sp.	1		Bacteria	Proteobacteria	Alphaproteobacteria	Rhodospirillales	Acetobacteraceae	Acidiphilium	Acidiphilium rubrum	920
Bacteria	Proteobacteria	Betaproteobacteria	Burkholderiales	Burkholderiaceae	NA	Burkholderiaceae bacterium	2		Bacteria	Firmicutes	Clostridia	Eubacteriales	Oscillospiraceae	Anaerotruncus	Anaerotruncus	1		Bacteria	Proteobacteria	Alphaproteobacteria	Rhodospirillales	Acetobacteraceae	Acidiphilium	Acidiphilium sp. 20-67-58	1833
Bacteria	Proteobacteria	Betaproteobacteria	Burkholderiales	Burkholderiaceae	Burkholderia	Burkholderia cepacia	2		Bacteria	Firmicutes	Clostridia	Eubacteriales	Oscillospiraceae	Anaerotruncus	Anaerotruncus sp. 1XD22-93	1		Bacteria	Proteobacteria	Alphaproteobacteria	Rhodospirillales	Acetobacteraceae	Acidiphilium	Acidiphilium sp. 21-60-14	2801
Bacteria	Proteobacteria	Betaproteobacteria	Burkholderiales	Burkholderiaceae	Burkholderia	Burkholderia contaminans	1		Bacteria	Firmicutes	Clostridia	Eubacteriales	Oscillospiraceae	Anaerotruncus	Anaerotruncus sp. G3(2012)	1		Bacteria	Proteobacteria	Alphaproteobacteria	Rhodospirillales	Acetobacteraceae	Acidiphilium	Acidiphilium sp. 21-62-4	736
Bacteria	Proteobacteria	Betaproteobacteria	Burkholderiales	Burkholderiaceae	Burkholderia	Burkholderia lata	1		Bacteria	Firmicutes	Clostridia	Eubacteriales	Oscillospiraceae	Anaerotruncus	Anaerotruncus sp. X29	1		Bacteria	Proteobacteria	Alphaproteobacteria	Rhodospirillales	Acetobacteraceae	Acidiphilium	Acidiphilium sp. 21-66-27	1002
Bacteria	Proteobacteria	Betaproteobacteria	Burkholderiales	NA	NA	Burkholderiales bacterium	10		Bacteria	Firmicutes	Negativicutes	Selenomonadales	Selenomonadaceae	Anaerovibrio	Anaerovibrio sp. JC8	2		Bacteria	Proteobacteria	Alphaproteobacteria	Rhodospirillales	Acetobacteraceae	Acidiphilium	Acidiphilium sp. 21-68-69	1249
Bacteria	Proteobacteria	Betaproteobacteria	Burkholderiales	Burkholderiaceae	Burkholderia	Burkholderia reimsis	1		Bacteria	Proteobacteria	Alphaproteobacteria	Rickettsiales	Anaplasmataceae	NA	Anaplasmataceae bacterium	1		Bacteria	Proteobacteria	Alphaproteobacteria	Rhodospirillales	Acetobacteraceae	Acidiphilium	Acidiphilium sp. 34-60-192	713
Bacteria	Proteobacteria	Betaproteobacteria	Burkholderiales	Burkholderiaceae	Burkholderia	Burkholderia vietnamiensis	1		Bacteria	Proteobacteria	Alphaproteobacteria	Hyphomicrobiales	Xanthobacteraceae	Ancylobacter	Ancylobacter dichloromethanicus	1		Bacteria	Proteobacteria	Alphaproteobacteria	Rhodospirillales	Acetobacteraceae	Acidiphilium	Acidiphilium sp. 34-64-41	422
Bacteria	Proteobacteria	Gammaproteobacteria	Enterobacterales	Enterobacteriaceae	Buttiauxella	Buttiauxella noackiae	2		Bacteria	Proteobacteria	Alphaproteobacteria	Hyphomicrobiales	Xanthobacteraceae	Ancylobacter	Ancylobacter polymorphus	1		Bacteria	Proteobacteria	Alphaproteobacteria	Rhodospirillales	Acetobacteraceae	Acidiphilium	Acidiphilium sp. 37-60-79	401
Bacteria	Proteobacteria	Gammaproteobacteria	Enterobacterales	Enterobacteriaceae	Buttiauxella	Buttiauxella warmboldiae	1		Bacteria	Proteobacteria	Alphaproteobacteria	Hyphomicrobiales	Xanthobacteraceae	Ancylobacter	Ancylobacter pratisalsi	1		Bacteria	Proteobacteria	Alphaproteobacteria	Rhodospirillales	Acetobacteraceae	Acidiphilium	Acidiphilium sp. 37-64-53	2993
Bacteria	Firmicutes	Clostridia	Eubacteriales	Clostridiaceae	Butyricicoccus	Butyricicoccus faecihominis	1		Bacteria	Proteobacteria	Alphaproteobacteria	Hyphomicrobiales	Xanthobacteraceae	Ancylobacter	Ancylobacter rudongensis	1		Bacteria	Proteobacteria	Alphaproteobacteria	Rhodospirillales	Acetobacteraceae	Acidiphilium	Acidiphilium sp. 37-67-22	2044
Bacteria	Firmicutes	Clostridia	Eubacteriales	Clostridiaceae	Butyricicoccus	Butyricicoccus pullicaecorum	2		Bacteria	Proteobacteria	Alphaproteobacteria	Hyphomicrobiales	Xanthobacteraceae	Ancylobacter	Ancylobacter sp. A5.8	1		Bacteria	Proteobacteria	Alphaproteobacteria	Rhodospirillales	Acetobacteraceae	Acidiphilium	Acidiphilium sp. AIU 409	1
Bacteria	Firmicutes	Clostridia	Eubacteriales	Clostridiaceae	Butyricicoccus	Butyricicoccus sp. 1XD8-22	2		Bacteria	Bacteroidota	Bacteroidia	Marinilabiliales	Marinifilaceae	Ancylomarina	Ancylomarina longa	1		Bacteria	Proteobacteria	Alphaproteobacteria	Rhodospirillales	Acetobacteraceae	Acidiphilium	Acidiphilium sp. AL	1612
Bacteria	Firmicutes	Clostridia	Eubacteriales	Lachnospiraceae	Butyrivibrio	Butyrivibrio fibrisolvens	1		Bacteria	Bacteroidota	Cytophagia	Cytophagales	Cytophagaceae	Anditalea	Anditalea andensis	2		Bacteria	Proteobacteria	Alphaproteobacteria	Rhodospirillales	Acetobacteraceae	Acidiphilium	Acidiphilium sp. C61	3175
Bacteria	Firmicutes	Clostridia	Eubacteriales	Lachnospiraceae	Butyrivibrio	Butyrivibrio sp.	3		Bacteria	Proteobacteria	Betaproteobacteria	Neisseriales	Chromobacteriaceae	Andreprevotia	Andreprevotia sp. IGB-42	1		Bacteria	Proteobacteria	Alphaproteobacteria	Rhodospirillales	Acetobacteraceae	Acidiphilium	Acidiphilium sp. CAG:727	1477
Bacteria	Firmicutes	Clostridia	Eubacteriales	Lachnospiraceae	Butyrivibrio	Butyrivibrio sp. AD3002	1		Bacteria	Firmicutes	Bacilli	Bacillales	Paenibacillaceae	Aneurinibacillus	Aneurinibacillus danicus	1		Bacteria	Proteobacteria	Alphaproteobacteria	Rhodospirillales	Acetobacteraceae	Acidiphilium	Acidiphilium sp. DBS2	1
Bacteria	Proteobacteria	Betaproteobacteria	Burkholderiales	Burkholderiaceae	Caballeronia	Caballeronia sp. Sq4a	1		Bacteria	Firmicutes	Bacilli	Bacillales	Paenibacillaceae	Aneurinibacillus	Aneurinibacillus migulanus	2		Bacteria	Proteobacteria	Alphaproteobacteria	Rhodospirillales	Acetobacteraceae	Acidiphilium	Acidiphilium sp. DX1-12	1
Bacteria	Firmicutes	Bacilli	Bacillales	Bacillaceae	Caldalkalibacillus	Caldalkalibacillus salinus	1		Bacteria	Firmicutes	Bacilli	Bacillales	Paenibacillaceae	Aneurinibacillus	Aneurinibacillus tyrosinisolvens	1		Bacteria	Proteobacteria	Alphaproteobacteria	Rhodospirillales	Acetobacteraceae	Acidiphilium	Acidiphilium sp. DX1-13	1
Bacteria	Firmicutes	Clostridia	Thermoanaerobacterales	Thermoanaerobacteraceae	Caldanaerobius	Caldanaerobius polysaccharolyticus	1		Bacteria	Firmicutes	Bacilli	Bacillales	Bacillaceae	Anoxybacillus	Anoxybacillus	2		Bacteria	Proteobacteria	Alphaproteobacteria	Rhodospirillales	Acetobacteraceae	Acidiphilium	Acidiphilium sp. DX1-8	1
Bacteria	Firmicutes	Clostridia	Thermosediminibacterales	Thermosediminibacteraceae	Caldanaerovirga	Caldanaerovirga acetigignens	1		Bacteria	Firmicutes	Bacilli	Bacillales	Bacillaceae	Anoxybacillus	Anoxybacillus kamchatkensis	1		Bacteria	Proteobacteria	Alphaproteobacteria	Rhodospirillales	Acetobacteraceae	Acidiphilium	Acidiphilium sp. DX3	1
Bacteria	Firmicutes	Bacilli	Bacillales	Bacillaceae	Caldibacillus	Caldibacillus lycopersici	1		Bacteria	Firmicutes	Bacilli	Bacillales	Bacillaceae	Anoxybacillus	Anoxybacillus kamchatkensis G10	1		Bacteria	Proteobacteria	Alphaproteobacteria	Rhodospirillales	Acetobacteraceae	Acidiphilium	Acidiphilium sp. DX6	1
Bacteria	Firmicutes	Bacilli	Bacillales	Bacillaceae	Caldibacillus	Caldibacillus sp. NES_3	1		Bacteria	Firmicutes	Clostridia	Halanaerobiales	NA	Anoxybacter	Anoxybacter fermentans	1		Bacteria	Proteobacteria	Alphaproteobacteria	Rhodospirillales	Acetobacteraceae	Acidiphilium	Acidiphilium sp. JA12-A1	2421
Bacteria	Chloroflexi	Caldilineae	Caldilineales	Caldilineaceae	NA	Caldilineaceae bacterium	1		Bacteria	Bacteroidota	Sphingobacteriia	Sphingobacteriales	Sphingobacteriaceae	Anseongella	Anseongella ginsenosidimutans	2		Bacteria	Proteobacteria	Alphaproteobacteria	Rhodospirillales	Acetobacteraceae	Acidiphilium	Acidiphilium sp. PM	2996
Bacteria	Caldiserica	Caldisericia	Caldisericales	Caldisericaceae	Caldisericum	Caldisericum exile	1		Bacteria	Bacteroidota	Flavobacteriia	Flavobacteriales	Flavobacteriaceae	Antarcticibacterium	Antarcticibacterium	1		Bacteria	Proteobacteria	Alphaproteobacteria	Rhodospirillales	Acetobacteraceae	Acidiphilium	Acidiphilium sp. SB6	1
Bacteria	Deferribacteres	Deferribacteres	Deferribacterales	Calditerrivibrionaceae	Calditerrivibrio	Calditerrivibrio sp.	1		Bacteria	Actinobacteria	Actinomycetia	Corynebacteriales	Nocardiaceae	Antrihabitans	Antrihabitans stalactiti	1		Bacteria	Proteobacteria	Alphaproteobacteria	Rhodospirillales	Acetobacteraceae	Acidiphilium	Acidiphilium sp. T2	2
Bacteria	Calditrichaeota	Calditrichia	Calditrichales	Calditrichaceae	Caldithrix	Caldithrix abyssi	1		Bacteria	Cyanobacteria	NA	Nostocales	Aphanizomenonaceae	NA	Aphanizomenonaceae	1		Bacteria	Proteobacteria	Alphaproteobacteria	Rhodospirillales	Acetobacteraceae	Acidiphilium	Acidiphilium sp. T25	1
Bacteria	Calditrichaeota	Calditrichia	Calditrichales	Calditrichaceae	Caldithrix	Caldithrix sp.	1		Bacteria	Cyanobacteria	NA	Nostocales	Aphanizomenonaceae	Aphanizomenon	Aphanizomenon gracile CHAB2417	1		Bacteria	Proteobacteria	Alphaproteobacteria	Rhodospirillales	Acetobacteraceae	Acidiphilium	Acidiphilium sp. TG10	1
Bacteria	Calditrichaeota	NA	NA	NA	NA	Calditrichaeota bacterium	10		Bacteria	Cyanobacteria	NA	Nostocales	Aphanizomenonaceae	Aphanizomenon	Aphanizomenon gracile WH-1	1		Bacteria	Proteobacteria	Alphaproteobacteria	Rhodospirillales	Acetobacteraceae	Acidiphilium	Acidiphilium sp. XTS1	1
Bacteria	Calditrichaeota	Calditrichia	Calditrichales	NA	NA	Calditrichales bacterium	1		Bacteria	Cyanobacteria	NA	Nostocales	Aphanizomenonaceae	Aphanizomenon	Aphanizomenon sp. CHAB1684	1		Bacteria	Proteobacteria	Alphaproteobacteria	Rhodospirillales	Acetobacteraceae	Acidiphilium	Acidiphilium symbioticum	7
Bacteria	Calditrichaeota	Calditrichia	NA	NA	NA	Calditrichia bacterium	2		Bacteria	Bacteroidota	Flavobacteriia	Flavobacteriales	Weeksellaceae	Apibacter	Apibacter raozihei	1		Bacteria	Acidobacteria	Acidobacteriia	Acidobacteriales	Acidobacteriaceae	Acidipila	Acidipila rosea	4079
Bacteria	Firmicutes	Clostridia	Eubacteriales	Clostridiaceae	Caloramator	Caloramator mitchellensis	1		Bacteria	Bacteroidota	Flavobacteriia	Flavobacteriales	Weeksellaceae	Apibacter	Apibacter sp. HY039	1		Bacteria	Acidobacteria	Acidobacteriia	Acidobacteriales	Acidobacteriaceae	Acidipila	Acidipila sp.	3477
Bacteria	Firmicutes	Clostridia	Eubacteriales	Clostridiaceae	Caloramator	Caloramator proteoclasticus	1		Bacteria	Firmicutes	Bacilli	Lactobacillales	Lactobacillaceae	Apilactobacillus	Apilactobacillus micheneri	2		Bacteria	Acidobacteria	Acidobacteriia	Acidobacteriales	Acidobacteriaceae	Acidipila	Acidipila sp. EB88	4556
Bacteria	Firmicutes	Clostridia	Eubacteriales	Clostridiaceae	Caloramator	Caloramator quimbayensis	1		Bacteria	Proteobacteria	Betaproteobacteria	Burkholderiales	NA	Aquabacterium	Aquabacterium olei	1		Bacteria	Actinobacteria	Actinomycetia	Propionibacteriales	Propionibacteriaceae	Acidipropionibacterium	NA	318
Bacteria	Firmicutes	Clostridia	Eubacteriales	Clostridiaceae	Caloramator	Caloramator sp. E03	2		Bacteria	Proteobacteria	Betaproteobacteria	Burkholderiales	NA	Aquabacterium	Aquabacterium parvum	1		Bacteria	Actinobacteria	Actinomycetia	Propionibacteriales	Propionibacteriaceae	Acidipropionibacterium	Acidipropionibacterium acidipropionici	10980
Bacteria	Cyanobacteria	NA	Nostocales	Calotrichaceae	Calothrix	NA	1		Bacteria	Proteobacteria	Alphaproteobacteria	Hyphomicrobiales	Phyllobacteriaceae	Aquamicrobium	Aquamicrobium zhengzhouense	1		Bacteria	Actinobacteria	Actinomycetia	Propionibacteriales	Propionibacteriaceae	Acidipropionibacterium	Acidipropionibacterium acidipropionici ATCC 4875	929
Bacteria	Cyanobacteria	NA	Nostocales	Calotrichaceae	Calothrix	Calothrix parasitica	2		Bacteria	Proteobacteria	Gammaproteobacteria	Legionellales	Coxiellaceae	Aquicella	Aquicella lusitana	1		Bacteria	Actinobacteria	Actinomycetia	Propionibacteriales	Propionibacteriaceae	Acidipropionibacterium	Acidipropionibacterium acidipropionici DSM 4900	5
Bacteria	Cyanobacteria	NA	Nostocales	Calotrichaceae	Calothrix	Calothrix sp. PCC 7507	1		Bacteria	Aquificae	Aquificae	Aquificales	Aquificaceae	Aquifex	Aquifex aeolicus	2		Bacteria	Actinobacteria	Actinomycetia	Propionibacteriales	Propionibacteriaceae	Acidipropionibacterium	Acidipropionibacterium damnosum	3
Bacteria	Proteobacteria	Epsilonproteobacteria	Nautiliales	Nautiliaceae	Caminibacter	Caminibacter mediatlanticus	2		Bacteria	Aquificae	Aquificae	Aquificales	Aquificaceae	Aquifex	Aquifex aeolicus VF5	2		Bacteria	Actinobacteria	Actinomycetia	Propionibacteriales	Propionibacteriaceae	Acidipropionibacterium	Acidipropionibacterium jensenii	12549
Bacteria	Proteobacteria	Epsilonproteobacteria	Nautiliales	Nautiliaceae	Caminibacter	Caminibacter pacificus	1		Bacteria	Aquificae	Aquificae	Aquificales	Aquificaceae	Aquifex	Aquifex sp.	1		Bacteria	Actinobacteria	Actinomycetia	Propionibacteriales	Propionibacteriaceae	Acidipropionibacterium	Acidipropionibacterium microaerophilum	7
Bacteria	Proteobacteria	Epsilonproteobacteria	Campylobacterales	Campylobacteraceae	Campylobacter	NA	5		Bacteria	Aquificae	NA	NA	NA	NA	Aquificae bacterium	3		Bacteria	Actinobacteria	Actinomycetia	Propionibacteriales	Propionibacteriaceae	Acidipropionibacterium	Acidipropionibacterium olivae	4
Bacteria	Proteobacteria	Epsilonproteobacteria	Campylobacterales	NA	NA	Campylobacterales bacterium	3		Bacteria	Bacteroidota	Cytophagia	Cytophagales	Cyclobacteriaceae	Aquiflexum	Aquiflexum balticum	2		Bacteria	Actinobacteria	Actinomycetia	Propionibacteriales	Propionibacteriaceae	Acidipropionibacterium	Acidipropionibacterium sp.	3079
Bacteria	Proteobacteria	Epsilonproteobacteria	Campylobacterales	Campylobacteraceae	Campylobacter	Campylobacter canadensis	1		Bacteria	Bacteroidota	Cytophagia	Cytophagales	Cyclobacteriaceae	Aquiflexum	Aquiflexum lacus	1		Bacteria	Actinobacteria	Actinomycetia	Propionibacteriales	Propionibacteriaceae	Acidipropionibacterium	Acidipropionibacterium thoenii	2259
Bacteria	Proteobacteria	Epsilonproteobacteria	Campylobacterales	Campylobacteraceae	Campylobacter	Campylobacter coli	43		Bacteria	Bacteroidota	Cytophagia	Cytophagales	Cyclobacteriaceae	Aquiflexum	Aquiflexum sp. XJ19-10	2		Bacteria	Actinobacteria	Actinomycetia	Propionibacteriales	Propionibacteriaceae	Acidipropionibacterium	Acidipropionibacterium timonense	2404
Bacteria	Proteobacteria	Epsilonproteobacteria	Campylobacterales	Campylobacteraceae	Campylobacter	Campylobacter concisus	2		Bacteria	Bacteroidota	Flavobacteriia	Flavobacteriales	Flavobacteriaceae	Aquimarina	Aquimarina aggregata	1		Bacteria	Actinobacteria	Actinomycetia	Propionibacteriales	Propionibacteriaceae	Acidipropionibacterium	Acidipropionibacterium virtanenii	3707
Bacteria	Proteobacteria	Epsilonproteobacteria	Campylobacterales	Campylobacteraceae	Campylobacter	Campylobacter estrildidarum	2		Bacteria	Bacteroidota	Flavobacteriia	Flavobacteriales	Flavobacteriaceae	Aquimarina	Aquimarina algiphila	1		Bacteria	Acidobacteria	Acidobacteriia	Acidobacteriales	Acidobacteriaceae	Acidisarcina	Acidisarcina polymorpha	8932
Bacteria	Proteobacteria	Epsilonproteobacteria	Campylobacterales	Campylobacteraceae	Campylobacter	Campylobacter fetus	2		Bacteria	Bacteroidota	Flavobacteriia	Flavobacteriales	Flavobacteriaceae	Aquimarina	Aquimarina atlantica	1		Bacteria	Proteobacteria	Alphaproteobacteria	Rhodospirillales	Acetobacteraceae	Acidisoma	NA	18
Bacteria	Proteobacteria	Epsilonproteobacteria	Campylobacterales	Campylobacteraceae	Campylobacter	Campylobacter hominis	1		Bacteria	Bacteroidota	Flavobacteriia	Flavobacteriales	Flavobacteriaceae	Aquimarina	Aquimarina sp. AU119	1		Bacteria	Proteobacteria	Alphaproteobacteria	Rhodospirillales	Acetobacteraceae	Acidisoma	Acidisoma cellulosilyticum	5554
Bacteria	Proteobacteria	Epsilonproteobacteria	Campylobacterales	Campylobacteraceae	Campylobacter	Campylobacter jejuni	58		Bacteria	Bacteroidota	Flavobacteriia	Flavobacteriales	Flavobacteriaceae	Aquimarina	Aquimarina sp. TRL1	1		Bacteria	Proteobacteria	Alphaproteobacteria	Rhodospirillales	Acetobacteraceae	Acidisoma	Acidisoma silvae	5027
Bacteria	Proteobacteria	Epsilonproteobacteria	Campylobacterales	Campylobacteraceae	Campylobacter	Campylobacter jejuni subsp. jejuni 305	1		Bacteria	Bacteroidota	Cytophagia	Cytophagales	Cytophagaceae	Aquirufa	Aquirufa rosea	1		Bacteria	Proteobacteria	Alphaproteobacteria	Rhodospirillales	Acetobacteraceae	Acidisoma	Acidisoma sp. L85	2042
Bacteria	Proteobacteria	Epsilonproteobacteria	Campylobacterales	Campylobacteraceae	Campylobacter	Campylobacter jejuni subsp. jejuni 414	3		Bacteria	Bacteroidota	Chitinophagia	Chitinophagales	Chitinophagaceae	Arachidicoccus	Arachidicoccus soli	1		Bacteria	Proteobacteria	Alphaproteobacteria	Rhodospirillales	Acetobacteraceae	Acidisoma	Acidisoma sp. S159	2106
Bacteria	Proteobacteria	Epsilonproteobacteria	Campylobacterales	Campylobacteraceae	Campylobacter	Campylobacter jejuni subsp. jejuni 81-176	1		Bacteria	Bacteroidota	Chitinophagia	Chitinophagales	Chitinophagaceae	Arachidicoccus	Arachidicoccus terrestris	1		Bacteria	Proteobacteria	Alphaproteobacteria	Rhodospirillales	Acetobacteraceae	Acidisphaera	Acidisphaera rubrifaciens	3756
Bacteria	Proteobacteria	Epsilonproteobacteria	Campylobacterales	Campylobacteraceae	Campylobacter	Campylobacter lari	33		Bacteria	Proteobacteria	Deltaproteobacteria	Myxococcales	Archangiaceae	NA	Archangiaceae bacterium	1		Bacteria	Proteobacteria	Alphaproteobacteria	Rhodospirillales	Acetobacteraceae	Acidisphaera	Acidisphaera rubrifaciens HS-AP3	567
Bacteria	Proteobacteria	Epsilonproteobacteria	Campylobacterales	Campylobacteraceae	Campylobacter	Campylobacter massiliensis	1		Bacteria	Proteobacteria	Deltaproteobacteria	Myxococcales	Archangiaceae	Archangium	Archangium gephyra	4		Bacteria	Proteobacteria	Alphaproteobacteria	Rhodospirillales	Acetobacteraceae	Acidisphaera	Acidisphaera sp.	8931
Bacteria	Proteobacteria	Epsilonproteobacteria	Campylobacterales	Campylobacteraceae	Campylobacter	Campylobacter ornithocola	1		Bacteria	Proteobacteria	Deltaproteobacteria	Myxococcales	Archangiaceae	Archangium	Archangium primigenium	4		Bacteria	Proteobacteria	Alphaproteobacteria	Rhodospirillales	Acetobacteraceae	Acidisphaera	Acidisphaera sp. C197	1
Bacteria	Proteobacteria	Epsilonproteobacteria	Campylobacterales	Campylobacteraceae	Campylobacter	Campylobacter showae	3		Bacteria	Proteobacteria	Deltaproteobacteria	Myxococcales	Archangiaceae	Archangium	Archangium sp.	1		Bacteria	Proteobacteria	Alphaproteobacteria	Rhodospirillales	Acetobacteraceae	Acidisphaera	Acidisphaera sp. L21	5949
Bacteria	Proteobacteria	Gammaproteobacteria	NA	NA	NA	Campylobacter sp. 2457A	1		Bacteria	Proteobacteria	Deltaproteobacteria	Myxococcales	Archangiaceae	Archangium	Archangium sp. Cb G35	2		Bacteria	Proteobacteria	Alphaproteobacteria	Rhodospirillales	Acetobacteraceae	Acidisphaera	Acidisphaera sp. S103	7405
Bacteria	Proteobacteria	Epsilonproteobacteria	Campylobacterales	Campylobacteraceae	Campylobacter	Campylobacter sp. CH185	1		Bacteria	Proteobacteria	Deltaproteobacteria	Myxococcales	Archangiaceae	Archangium	Archangium sp. CY-1	2		Bacteria	Actinobacteria	Acidimicrobiia	Acidimicrobiales	Acidimicrobiaceae	Aciditerrimonas	Aciditerrimonas ferrireducens	2400
Bacteria	Proteobacteria	Epsilonproteobacteria	Campylobacterales	Campylobacteraceae	Campylobacter	Campylobacter sp. CNRCH_2015_0338h	1		Bacteria	Proteobacteria	Deltaproteobacteria	Myxococcales	Archangiaceae	Archangium	Archangium violaceum	7		Bacteria	Proteobacteria	Acidithiobacillia	Acidithiobacillales	Acidithiobacillaceae	NA	Acidithiobacillaceae bacterium	701
Bacteria	Proteobacteria	Epsilonproteobacteria	Campylobacterales	Campylobacteraceae	Campylobacter	Campylobacter sp. CNRCH_2015_0814	1		Bacteria	Proteobacteria	Epsilonproteobacteria	Campylobacterales	Arcobacteraceae	NA	Arcobacteraceae	2		Bacteria	Proteobacteria	Acidithiobacillia	Acidithiobacillales	NA	NA	NA	1
Bacteria	Proteobacteria	Epsilonproteobacteria	Campylobacterales	Campylobacteraceae	Campylobacter	Campylobacter sp. IFREMER_LSEM_CL2256	1		Bacteria	Proteobacteria	Epsilonproteobacteria	Campylobacterales	Arcobacteraceae	NA	Arcobacteraceae bacterium	2		Bacteria	Proteobacteria	Acidithiobacillia	Acidithiobacillales	NA	NA	Acidithiobacillales bacterium SG8_45	2093
Bacteria	Proteobacteria	Gammaproteobacteria	NA	NA	NA	Campylobacter sp. LMG 17559	1		Bacteria	Proteobacteria	Epsilonproteobacteria	Campylobacterales	Arcobacteraceae	Arcobacter	Arcobacter aquimarinus	1		Bacteria	Proteobacteria	Acidithiobacillia	Acidithiobacillales	NA	NA	Acidithiobacillales bacterium SM1_46	1414
Bacteria	Proteobacteria	Epsilonproteobacteria	Campylobacterales	Campylobacteraceae	Campylobacter	Campylobacter sp. LMG 7974	1		Bacteria	Proteobacteria	Epsilonproteobacteria	Campylobacterales	Arcobacteraceae	Arcobacter	Arcobacter cloacae	5		Bacteria	Proteobacteria	Acidithiobacillia	Acidithiobacillales	NA	NA	Acidithiobacillales bacterium SM23_46	2251
Bacteria	Proteobacteria	Epsilonproteobacteria	Campylobacterales	Campylobacteraceae	Campylobacter	Campylobacter sp. LMG 8286	1		Bacteria	Proteobacteria	Epsilonproteobacteria	Campylobacterales	Arcobacteraceae	Arcobacter	Arcobacter defluvii	1		Bacteria	Proteobacteria	Acidithiobacillia	Acidithiobacillales	Acidithiobacillaceae	Acidithiobacillus	NA	14142
Bacteria	Proteobacteria	Epsilonproteobacteria	Campylobacterales	Campylobacteraceae	Campylobacter	Campylobacter sp. RKI_CA19_01121	1		Bacteria	Proteobacteria	Epsilonproteobacteria	Campylobacterales	Arcobacteraceae	Arcobacter	Arcobacter sp.	5		Bacteria	Proteobacteria	Acidithiobacillia	Acidithiobacillales	Acidithiobacillaceae	Acidithiobacillus	Acidithiobacillus albertensis	2885
Bacteria	Proteobacteria	Epsilonproteobacteria	Campylobacterales	Campylobacteraceae	Campylobacter	Campylobacter sp. RM10537	1		Bacteria	Proteobacteria	Epsilonproteobacteria	Campylobacterales	Arcobacteraceae	Arcobacter	Arcobacter sp. CECT 8986	1		Bacteria	Proteobacteria	Acidithiobacillia	Acidithiobacillales	Acidithiobacillaceae	Acidithiobacillus	Acidithiobacillus caldus	16307
Bacteria	Proteobacteria	Epsilonproteobacteria	Campylobacterales	Campylobacteraceae	Campylobacter	Campylobacter sp. RM12651	1		Bacteria	Proteobacteria	Epsilonproteobacteria	Campylobacterales	Arcobacteraceae	Arcobacter	Arcobacter sp. CECT 8989	1		Bacteria	Proteobacteria	Acidithiobacillia	Acidithiobacillales	Acidithiobacillaceae	Acidithiobacillus	Acidithiobacillus caldus ATCC 51756	678
Bacteria	Proteobacteria	Epsilonproteobacteria	Campylobacterales	Campylobacteraceae	Campylobacter	Campylobacter sp. RM16192	1		Bacteria	Proteobacteria	Gammaproteobacteria	Arenicellales	Arenicellaceae	Arenicella	Arenicella chitinivorans	1		Bacteria	Proteobacteria	Acidithiobacillia	Acidithiobacillales	Acidithiobacillaceae	Acidithiobacillus	Acidithiobacillus caldus SM-1	705
Bacteria	Proteobacteria	Epsilonproteobacteria	Campylobacterales	Campylobacteraceae	Campylobacter	Campylobacter sp. TTU-622	1		Bacteria	Proteobacteria	Gammaproteobacteria	Arenicellales	Arenicellaceae	Arenicella	Arenicella xantha	1		Bacteria	Proteobacteria	Acidithiobacillia	Acidithiobacillales	Acidithiobacillaceae	Acidithiobacillus	Acidithiobacillus ferrianus	3614
Bacteria	Proteobacteria	Epsilonproteobacteria	Campylobacterales	Campylobacteraceae	Campylobacter	Campylobacter sp. US33a	1		Bacteria	Armatimonadetes	NA	NA	NA	NA	Armatimonadetes bacterium	3		Bacteria	Proteobacteria	Acidithiobacillia	Acidithiobacillales	Acidithiobacillaceae	Acidithiobacillus	Acidithiobacillus ferridurans	12934
Bacteria	Proteobacteria	Gammaproteobacteria	NA	NA	NA	Campylobacter sp. W0014	1		Bacteria	Actinobacteria	Actinomycetia	Micrococcales	Micrococcaceae	Arthrobacter	Arthrobacter citreus	1		Bacteria	Proteobacteria	Acidithiobacillia	Acidithiobacillales	Acidithiobacillaceae	Acidithiobacillus	Acidithiobacillus ferriphilus	14233
Bacteria	Proteobacteria	Gammaproteobacteria	NA	NA	NA	Campylobacter sp. W0066.2	1		Bacteria	Actinobacteria	Actinomycetia	Micrococcales	Micrococcaceae	Arthrobacter	Arthrobacter sp. ISL-48	2		Bacteria	Proteobacteria	Acidithiobacillia	Acidithiobacillales	Acidithiobacillaceae	Acidithiobacillus	Acidithiobacillus ferrivorans	19517
Bacteria	Proteobacteria	Epsilonproteobacteria	Campylobacterales	Campylobacteraceae	Campylobacter	Campylobacter taeniopygiae	1		Bacteria	Actinobacteria	Actinomycetia	Micrococcales	Micrococcaceae	Arthrobacter	Arthrobacter sp. SX1312	1		Bacteria	Proteobacteria	Acidithiobacillia	Acidithiobacillales	Acidithiobacillaceae	Acidithiobacillus	Acidithiobacillus ferrivorans SS3	410
Bacteria	Proteobacteria	Epsilonproteobacteria	Campylobacterales	Campylobacteraceae	Campylobacter	Campylobacter troglodytis	1		Bacteria	Cyanobacteria	NA	Oscillatoriales	Microcoleaceae	Arthrospira	Arthrospira platensis YZ	1		Bacteria	Proteobacteria	Acidithiobacillia	Acidithiobacillales	Acidithiobacillaceae	Acidithiobacillus	Acidithiobacillus ferrooxidans	26380
Bacteria	Proteobacteria	Epsilonproteobacteria	Campylobacterales	Campylobacteraceae	Campylobacter	Campylobacter ureolyticus	1		Bacteria	Bacteroidota	Cytophagia	Cytophagales	Cyclobacteriaceae	Arthrospiribacter	Arthrospiribacter ruber	1		Bacteria	Proteobacteria	Acidithiobacillia	Acidithiobacillales	Acidithiobacillaceae	Acidithiobacillus	Acidithiobacillus ferrooxidans ATCC 23270	765
Bacteria	Proteobacteria	Epsilonproteobacteria	Campylobacterales	Campylobacteraceae	Campylobacter	Campylobacter ureolyticus RIGS 9880	1		Bacteria	Firmicutes	Clostridia	Eubacteriales	Peptostreptococcaceae	Asaccharospora	Asaccharospora irregularis	1		Bacteria	Proteobacteria	Acidithiobacillia	Acidithiobacillales	Acidithiobacillaceae	Acidithiobacillus	Acidithiobacillus ferrooxidans ATCC 53993	271
Bacteria	NA	NA	NA	NA	NA	candidate division KSB1 bacterium	5		Bacteria	Actinobacteria	Actinomycetia	Micromonosporales	Micromonosporaceae	Asanoa	Asanoa ferruginea	1		Bacteria	Proteobacteria	Acidithiobacillia	Acidithiobacillales	Acidithiobacillaceae	Acidithiobacillus	Acidithiobacillus sp.	11056
Bacteria	Candidatus Absconditabacteria	NA	NA	NA	NA	candidate division SR1 bacterium Aalborg_AAW-1	1		Bacteria	Actinobacteria	Actinomycetia	Micromonosporales	Micromonosporaceae	Asanoa	Asanoa hainanensis	1		Bacteria	Proteobacteria	Acidithiobacillia	Acidithiobacillales	Acidithiobacillaceae	Acidithiobacillus	Acidithiobacillus sp. 'AMD consortium'	537
Bacteria	NA	NA	NA	NA	NA	candidate division TA06 bacterium B3_TA06	1		Bacteria	Actinobacteria	Actinomycetia	Micromonosporales	Micromonosporaceae	Asanoa	Asanoa siamensis	1		Bacteria	Proteobacteria	Acidithiobacillia	Acidithiobacillales	Acidithiobacillaceae	Acidithiobacillus	Acidithiobacillus sp. ATCC 19703	3171
Bacteria	NA	NA	NA	NA	NA	candidate division TM6 bacterium GW2011_GWF2_32_72	1		Bacteria	Proteobacteria	Alphaproteobacteria	Caulobacterales	Caulobacteraceae	Asticcacaulis	Asticcacaulis benevestitus	1		Bacteria	Proteobacteria	Acidithiobacillia	Acidithiobacillales	Acidithiobacillaceae	Acidithiobacillus	Acidithiobacillus sp. BN09-2	168
Bacteria	candidate division WOR-3	NA	NA	NA	NA	candidate division WOR-3 bacterium	2		Bacteria	Proteobacteria	Alphaproteobacteria	Caulobacterales	Caulobacteraceae	Asticcacaulis	Asticcacaulis excentricus	1		Bacteria	Proteobacteria	Acidithiobacillia	Acidithiobacillales	Acidithiobacillaceae	Acidithiobacillus	Acidithiobacillus sp. CV18-2	164
Bacteria	candidate division WOR-3	NA	NA	NA	NA	candidate division WOR-3 bacterium 4484_100	1		Bacteria	Proteobacteria	Alphaproteobacteria	Caulobacterales	Caulobacteraceae	Asticcacaulis	Asticcacaulis sp.	1		Bacteria	Proteobacteria	Acidithiobacillia	Acidithiobacillales	Acidithiobacillaceae	Acidithiobacillus	Acidithiobacillus sp. CV18-3	439
Bacteria	candidate division WOR-3	NA	NA	NA	NA	candidate division WOR_3 bacterium SM23_42	1		Bacteria	Proteobacteria	Alphaproteobacteria	Caulobacterales	Caulobacteraceae	Asticcacaulis	Asticcacaulis sp. YBE204	1		Bacteria	Proteobacteria	Acidithiobacillia	Acidithiobacillales	Acidithiobacillaceae	Acidithiobacillus	Acidithiobacillus sp. GG1-14	2925
Bacteria	candidate division WOR-3	NA	NA	NA	NA	candidate division WOR_3 bacterium SM23_60	1		Bacteria	Proteobacteria	Gammaproteobacteria	Enterobacterales	Enterobacteriaceae	Atlantibacter	Atlantibacter hermannii	1		Bacteria	Proteobacteria	Acidithiobacillia	Acidithiobacillales	Acidithiobacillaceae	Acidithiobacillus	Acidithiobacillus sp. GGI-221	3040
Bacteria	candidate division WWE3	NA	NA	NA	NA	candidate division WWE3 bacterium	1		Bacteria	Firmicutes	Bacilli	Lactobacillales	Carnobacteriaceae	Atopostipes	Atopostipes suicloacalis	1		Bacteria	Proteobacteria	Acidithiobacillia	Acidithiobacillales	Acidithiobacillaceae	Acidithiobacillus	Acidithiobacillus sp. HP-11	822
Bacteria	candidate division WWE3	NA	NA	NA	NA	candidate division WWE3 bacterium CG10_big_fil_rev_8_21_14_0_10_48_23	1		Bacteria	Proteobacteria	Alphaproteobacteria	Hyphomicrobiales	Aurantimonadaceae	Aureimonas	Aureimonas frigidaquae	1		Bacteria	Proteobacteria	Acidithiobacillia	Acidithiobacillales	Acidithiobacillaceae	Acidithiobacillus	Acidithiobacillus sp. HP-2	200
Bacteria	candidate division WWE3	NA	NA	NA	NA	candidate division WWE3 bacterium RIFCSPHIGHO2_01_FULL_42_13	1		Bacteria	Bacteroidota	Saprospiria	Saprospirales	Saprospiraceae	Aureispira	Aureispira sp.	2		Bacteria	Proteobacteria	Acidithiobacillia	Acidithiobacillales	Acidithiobacillaceae	Acidithiobacillus	Acidithiobacillus sp. HP-6	587
Bacteria	candidate division WWE3	NA	NA	NA	NA	candidate division WWE3 bacterium RIFOXYC1_FULL_39_7	1		Bacteria	Bacteroidota	Saprospiria	Saprospirales	Saprospiraceae	Aureispira	Aureispira sp. CCB-QB1	2		Bacteria	Proteobacteria	Acidithiobacillia	Acidithiobacillales	Acidithiobacillaceae	Acidithiobacillus	Acidithiobacillus sp. MC2.2	634
Bacteria	candidate division Zixibacteria	NA	NA	NA	NA	candidate division Zixibacteria bacterium	1		Bacteria	Bacteroidota	Saprospiria	Saprospirales	Saprospiraceae	Aureispira	Aureispira sp. EL160426	1		Bacteria	Proteobacteria	Acidithiobacillia	Acidithiobacillales	Acidithiobacillaceae	Acidithiobacillus	Acidithiobacillus sp. MC6.1	3955
Bacteria	candidate division Zixibacteria	NA	NA	NA	NA	candidate division Zixibacteria bacterium CG_4_9_14_3_um_filter_46_8	1		Bacteria	Proteobacteria	Gammaproteobacteria	Pasteurellales	Pasteurellaceae	Avibacterium	Avibacterium sp. 20-126	1		Bacteria	Proteobacteria	Acidithiobacillia	Acidithiobacillales	Acidithiobacillaceae	Acidithiobacillus	Acidithiobacillus sp. PG05	467
Bacteria	Candidatus Abawacabacteria	NA	NA	NA	NA	Candidatus Abawacabacteria bacterium RBG_16_42_10	1		Bacteria	Bacteroidota	Flavobacteriia	Flavobacteriales	Flavobacteriaceae	Avrilella	Avrilella dinanensis	1		Bacteria	Proteobacteria	Acidithiobacillia	Acidithiobacillales	Acidithiobacillaceae	Acidithiobacillus	Acidithiobacillus sp. RW2	3402
Bacteria	Proteobacteria	Betaproteobacteria	NA	NA	Candidatus Accumulibacter	Candidatus Accumulibacter sp.	2		Bacteria	Proteobacteria	Betaproteobacteria	Rhodocyclales	Azonexaceae	Azonexus	Azonexus fungiphilus	1		Bacteria	Proteobacteria	Acidithiobacillia	Acidithiobacillales	Acidithiobacillaceae	Acidithiobacillus	Acidithiobacillus sp. S30A2	2601
Bacteria	Candidatus Bipolaricaulota	NA	NA	NA	NA	Candidatus Acetothermia bacterium	1		Bacteria	Proteobacteria	Alphaproteobacteria	Hyphomicrobiales	Xanthobacteraceae	Azorhizobium	Azorhizobium	1		Bacteria	Proteobacteria	Acidithiobacillia	Acidithiobacillales	Acidithiobacillaceae	Acidithiobacillus	Acidithiobacillus sp. SH	3227
Bacteria	Proteobacteria	Deltaproteobacteria	Candidatus Acidulodesulfobacterales	NA	Candidatus Acididesulfobacter	Candidatus Acididesulfobacter diazotrophicus	2		Bacteria	Proteobacteria	Alphaproteobacteria	Hyphomicrobiales	Xanthobacteraceae	Azorhizobium	Azorhizobium caulinodans ORS 571	1		Bacteria	Proteobacteria	Acidithiobacillia	Acidithiobacillales	Acidithiobacillaceae	Acidithiobacillus	Acidithiobacillus sp. VAN18-1	264
Bacteria	Proteobacteria	Deltaproteobacteria	Candidatus Acidulodesulfobacterales	NA	Candidatus Acididesulfobacter	Candidatus Acididesulfobacter guangdongensis	1		Bacteria	Proteobacteria	Alphaproteobacteria	Hyphomicrobiales	Xanthobacteraceae	Azorhizobium	Azorhizobium doebereinerae	2		Bacteria	Proteobacteria	Acidithiobacillia	Acidithiobacillales	Acidithiobacillaceae	Acidithiobacillus	Acidithiobacillus sp. VAN18-2	136
Bacteria	Proteobacteria	Gammaproteobacteria	Moraxellales	Moraxellaceae	Acinetobacter	Candidatus Acinetobacter avistercoris	1		Bacteria	Proteobacteria	Alphaproteobacteria	Hyphomicrobiales	Xanthobacteraceae	Azorhizobium	Azorhizobium oxalatiphilum	1		Bacteria	Proteobacteria	Acidithiobacillia	Acidithiobacillales	Acidithiobacillaceae	Acidithiobacillus	Acidithiobacillus sp. VAN18-4	111
Bacteria	Candidatus Aerophobetes	NA	NA	NA	NA	Candidatus Aerophobetes bacterium	1		Bacteria	Proteobacteria	Alphaproteobacteria	Hyphomicrobiales	Xanthobacteraceae	Azorhizobium	Azorhizobium sp. AG788	1		Bacteria	Proteobacteria	Acidithiobacillia	Acidithiobacillales	Acidithiobacillaceae	Acidithiobacillus	Acidithiobacillus sp. YTS05	707
Bacteria	Candidatus Amesbacteria	NA	NA	NA	NA	Candidatus Amesbacteria bacterium GW2011_GWA1_47_16	1		Bacteria	Proteobacteria	Alphaproteobacteria	Rhodospirillales	Azospirillaceae	Azospirillum	Azospirillum	4		Bacteria	Proteobacteria	Acidithiobacillia	Acidithiobacillales	Acidithiobacillaceae	Acidithiobacillus	Acidithiobacillus sulfuriphilus	3267
Bacteria	Candidatus Aminicenantes	NA	NA	NA	NA	Candidatus Aminicenantes bacterium	13		Bacteria	Proteobacteria	Alphaproteobacteria	Rhodospirillales	Azospirillaceae	Azospirillum	Azospirillum brasilense	4		Bacteria	Proteobacteria	Acidithiobacillia	Acidithiobacillales	Acidithiobacillaceae	Acidithiobacillus	Acidithiobacillus thiooxidans	23145
Bacteria	Bacteroidota	Cytophagia	Cytophagales	Amoebophilaceae	Candidatus Amoebophilus	Candidatus Amoebophilus asiaticus	1		Bacteria	Proteobacteria	Alphaproteobacteria	Rhodospirillales	Azospirillaceae	Azospirillum	Azospirillum formosense	1		Bacteria	Proteobacteria	Acidithiobacillia	Acidithiobacillales	Acidithiobacillaceae	Acidithiobacillus	Acidithiobacillus thiooxidans ATCC 19377	996
Bacteria	Bacteroidota	Bacteroidia	Bacteroidales	Muribaculaceae	Candidatus Amulumruptor	Candidatus Amulumruptor caecigallinarius	1		Bacteria	Proteobacteria	Alphaproteobacteria	Rhodospirillales	Azospirillaceae	Azospirillum	Azospirillum sp. OGB3	1		Bacteria	Actinobacteria	Acidimicrobiia	Acidimicrobiales	Acidimicrobiaceae	Acidithiomicrobium	Acidithiomicrobium sp. P1	1
Bacteria	Firmicutes	Clostridia	Eubacteriales	Lachnospiraceae	Anaerobutyricum	Candidatus Anaerobutyricum stercoris	1		Bacteria	Proteobacteria	Alphaproteobacteria	Rhodospirillales	Azospirillaceae	Azospirillum	Azospirillum sp. SYSU D00513	2		Bacteria	Actinobacteria	Acidimicrobiia	Acidimicrobiales	Acidimicrobiaceae	Acidithiomicrobium	Acidithiomicrobium sp. P2	4
Bacteria	Firmicutes	Clostridia	Eubacteriales	Oscillospiraceae	Anaerofilum	Candidatus Anaerofilum faecale	1		Bacteria	Proteobacteria	Alphaproteobacteria	Rhodospirillales	Azospirillaceae	Azospirillum	Azospirillum sp. TSH58	1		Bacteria	Actinobacteria	Acidimicrobiia	Acidimicrobiales	Acidimicrobiaceae	Acidithrix	NA	1208
Bacteria	Firmicutes	Bacilli	NA	NA	Candidatus Aphodocola	Candidatus Aphodocola excrementigallinarum	1		Bacteria	Proteobacteria	Alphaproteobacteria	Rhodospirillales	Azospirillaceae	Azospirillum	Azospirillum sp. YIM DDC1	1		Bacteria	Actinobacteria	Acidimicrobiia	Acidimicrobiales	Acidimicrobiaceae	Acidithrix	Acidithrix ferrooxidans	3135
Bacteria	Bacteroidota	Flavobacteriia	Flavobacteriales	Flavobacteriaceae	Candidatus Arcticimaribacter	Candidatus Arcticimaribacter forsetii	1		Bacteria	Proteobacteria	Alphaproteobacteria	Rhodospirillales	Azospirillaceae	Azospirillum	Azospirillum thermophilum	2		Bacteria	Actinobacteria	Acidimicrobiia	Acidimicrobiales	Acidimicrobiaceae	Acidithrix	Acidithrix sp. C25	4408
Bacteria	Bacteroidota	Flavobacteriia	Flavobacteriales	Flavobacteriaceae	Candidatus Arcticimaribacter	Candidatus Arcticimaribacter sp.	1		Bacteria	Firmicutes	Bacilli	Bacillales	Bacillaceae	NA	Bacillaceae	5		Bacteria	Acidobacteria	NA	NA	NA	NA	Acidobacteria bacterium	2321511
Bacteria	Firmicutes	Clostridia	Eubacteriales	Clostridiaceae	Candidatus Arthromitus	Candidatus Arthromitus sp. SFB-mouse	1		Bacteria	Firmicutes	Bacilli	Bacillales	Bacillaceae	NA	Bacillaceae bacterium Marseille-Q3522	1		Bacteria	Acidobacteria	NA	NA	NA	NA	Acidobacteria bacterium 13_1_20CM_2_55_15	1273
Bacteria	Firmicutes	Clostridia	Eubacteriales	Clostridiaceae	Candidatus Arthromitus	Candidatus Arthromitus sp. SFB-rat-Yit	1		Bacteria	Firmicutes	Bacilli	Bacillales	NA	NA	Bacillales bacterium	1		Bacteria	Acidobacteria	NA	NA	NA	NA	Acidobacteria bacterium 13_1_20CM_2_57_8	814
Bacteria	Atribacterota	NA	NA	NA	NA	Candidatus Atribacteria bacterium	2		Bacteria	Firmicutes	Bacilli	NA	NA	NA	Bacilli	2		Bacteria	Acidobacteria	NA	NA	NA	NA	Acidobacteria bacterium 13_1_20CM_2_60_10	1120
Bacteria	Atribacterota	NA	NA	NA	NA	Candidatus Atribacteria bacterium MT.SAG.1	1		Bacteria	Firmicutes	Bacilli	NA	NA	NA	Bacilli bacterium	20		Bacteria	Acidobacteria	NA	NA	NA	NA	Acidobacteria bacterium 13_1_20CM_2_65_9	1975
Bacteria	Atribacterota	NA	NA	NA	NA	Candidatus Atribacteria bacterium RBG_16_35_8	2		NA	NA	NA	NA	NA	NA	Bacillus	27		Bacteria	Acidobacteria	NA	NA	NA	NA	Acidobacteria bacterium 13_1_20CM_2_68_14	1111
Bacteria	Candidatus Auribacterota	NA	NA	NA	NA	Candidatus Aureabacteria bacterium	1		Bacteria	Firmicutes	Bacilli	Bacillales	Bacillaceae	Bacillus	Bacillus acidicola	1		Bacteria	Acidobacteria	NA	NA	NA	NA	Acidobacteria bacterium 13_1_20CM_2_68_7	864
Bacteria	Candidatus Azambacteria	NA	NA	NA	NA	Candidatus Azambacteria bacterium GW2011_GWA1_44_9	1		Bacteria	Firmicutes	Bacilli	Bacillales	Bacillaceae	Bacillus	Bacillus altitudinis	4		Bacteria	Acidobacteria	NA	NA	NA	NA	Acidobacteria bacterium 13_1_20CM_3_53_8	5006
Bacteria	Candidatus Berkelbacteria	NA	NA	NA	NA	Candidatus Berkelbacteria bacterium	2		Bacteria	Firmicutes	Bacilli	Bacillales	Bacillaceae	Bacillus	Bacillus alveayuensis	2		Bacteria	Acidobacteria	NA	NA	NA	NA	Acidobacteria bacterium 13_1_20CM_3_58_11	1930
Bacteria	Candidatus Bipolaricaulota	NA	NA	NA	NA	Candidatus Bipolaricaulota bacterium	1		Bacteria	Firmicutes	Bacilli	Bacillales	Bacillaceae	Bacillus	Bacillus amyloliquefaciens group	1		Bacteria	Acidobacteria	NA	NA	NA	NA	Acidobacteria bacterium 13_1_20CM_4_56_7	2429
Bacteria	Firmicutes	Clostridia	Eubacteriales	Lachnospiraceae	Blautia	Candidatus Blautia pullistercoris	1		Bacteria	Firmicutes	Bacilli	Bacillales	Bacillaceae	Bacillus	Bacillus andreraoultii	1		Bacteria	Acidobacteria	NA	NA	NA	NA	Acidobacteria bacterium 13_1_20CM_4_57_11	553
Bacteria	Planctomycetota	Candidatus Brocadiia	Candidatus Brocadiales	Candidatus Brocadiaceae	NA	Candidatus Brocadiaceae bacterium	2		Bacteria	Firmicutes	Bacilli	Bacillales	Bacillaceae	Bacillus	Bacillus anthracis	5		Bacteria	Acidobacteria	NA	NA	NA	NA	Acidobacteria bacterium 13_1_20CM_58_21	3056
Bacteria	Planctomycetota	Candidatus Brocadiia	Candidatus Brocadiales	NA	NA	Candidatus Brocadiales bacterium	1		Bacteria	Firmicutes	Bacilli	Bacillales	Bacillaceae	Bacillus	Bacillus atrophaeus	2		Bacteria	Acidobacteria	NA	NA	NA	NA	Acidobacteria bacterium 13_1_40CM_2_56_11	1232
Bacteria	Planctomycetota	Candidatus Brocadiia	Candidatus Brocadiales	Candidatus Brocadiaceae	Candidatus Brocadia	Candidatus Brocadia sapporoensis	1		Bacteria	Firmicutes	Bacilli	Bacillales	Bacillaceae	Bacillus	Bacillus cereus	38		Bacteria	Acidobacteria	NA	NA	NA	NA	Acidobacteria bacterium 13_1_40CM_2_56_5	893
Bacteria	Candidatus Melainabacteria	NA	Candidatus Caenarcaniphilales	NA	NA	Candidatus Caenarcaniphilales bacterium	2		Bacteria	Firmicutes	Bacilli	Bacillales	Bacillaceae	Bacillus	Bacillus cereus group	16		Bacteria	Acidobacteria	NA	NA	NA	NA	Acidobacteria bacterium 13_1_40CM_2_60_7	1271
Bacteria	Candidatus Pyropristinus	NA	NA	NA	Candidatus Caldipriscus	Candidatus Caldipriscus sp.	1		Bacteria	Firmicutes	Bacilli	Bacillales	Bacillaceae	Bacillus	Bacillus cereus group sp. BfR-BA-01310	1		Bacteria	Acidobacteria	NA	NA	NA	NA	Acidobacteria bacterium 13_1_40CM_2_64_6	558
Bacteria	Candidatus Calescamantes	NA	NA	NA	NA	Candidatus Calescamantes bacterium	1		Bacteria	Firmicutes	Bacilli	Bacillales	Bacillaceae	Bacillus	Bacillus cereus group sp. BfR-BA-01345	1		Bacteria	Acidobacteria	NA	NA	NA	NA	Acidobacteria bacterium 13_1_40CM_2_68_10	1496
Bacteria	Proteobacteria	Epsilonproteobacteria	Campylobacterales	Campylobacteraceae	Campylobacter	Candidatus Campylobacter infans	2		Bacteria	Firmicutes	Bacilli	Bacillales	Bacillaceae	Bacillus	Bacillus cereus group sp. BfR-BA-01400	1		Bacteria	Acidobacteria	NA	NA	NA	NA	Acidobacteria bacterium 13_1_40CM_2_68_5	2189
Bacteria	Candidatus Cloacimonetes	NA	NA	NA	Candidatus Cloacimonas	Candidatus Cloacimonas sp. 4484_140	1		Bacteria	Firmicutes	Bacilli	Bacillales	Bacillaceae	Bacillus	Bacillus cereus group sp. BfR-BA-01538	1		Bacteria	Acidobacteria	NA	NA	NA	NA	Acidobacteria bacterium 13_1_40CM_3_55_6	1883
Bacteria	Candidatus Cloacimonetes	NA	NA	NA	NA	Candidatus Cloacimonetes bacterium	27		Bacteria	Firmicutes	Bacilli	Bacillales	Bacillaceae	Bacillus	Bacillus cereus group sp. N12	1		Bacteria	Acidobacteria	NA	NA	NA	NA	Acidobacteria bacterium 13_1_40CM_3_56_11	1646
Bacteria	Candidatus Collierbacteria	NA	NA	NA	NA	Candidatus Collierbacteria bacterium GW2011_GWB2_42_12	1		Bacteria	Firmicutes	Bacilli	Bacillales	Bacillaceae	Bacillus	Bacillus cereus VD107	1		Bacteria	Acidobacteria	NA	NA	NA	NA	Acidobacteria bacterium 13_1_40CM_3_65_5	1859
Bacteria	Proteobacteria	Gammaproteobacteria	Alteromonadales	Colwelliaceae	Colwellia	Candidatus Colwellia aromaticivorans	1		Bacteria	Firmicutes	Bacilli	Bacillales	Bacillaceae	Bacillus	Bacillus clarus	1		Bacteria	Acidobacteria	NA	NA	NA	NA	Acidobacteria bacterium 13_1_40CM_4_57_6	843
Bacteria	Proteobacteria	Gammaproteobacteria	NA	Candidatus Competibacteraceae	NA	Candidatus Competibacteraceae bacterium	1		Bacteria	Firmicutes	Bacilli	Bacillales	Bacillaceae	Bacillus	Bacillus cytotoxicus	1		Bacteria	Acidobacteria	NA	NA	NA	NA	Acidobacteria bacterium 13_1_40CM_4_58_4	4418
Bacteria	Candidatus Dadabacteria	NA	NA	NA	NA	Candidatus Dadabacteria bacterium	4		Bacteria	Firmicutes	Bacilli	Bacillales	Bacillaceae	Rossellomorea	Bacillus enclensis	1		Bacteria	Acidobacteria	NA	NA	NA	NA	Acidobacteria bacterium 13_1_40CM_4_61_5	1292
Bacteria	Candidatus Daviesbacteria	NA	NA	NA	NA	Candidatus Daviesbacteria bacterium	2		Bacteria	Firmicutes	Bacilli	Bacillales	Bacillaceae	Bacillus	Bacillus fonticola	2		Bacteria	Acidobacteria	NA	NA	NA	NA	Acidobacteria bacterium 13_1_40CM_4_65_8	2645
Bacteria	Candidatus Delongbacteria	NA	NA	NA	NA	Candidatus Delongbacteria bacterium	1		Bacteria	Firmicutes	Bacilli	Bacillales	Bacillaceae	Bacillus	Bacillus fungorum	1		Bacteria	Acidobacteria	NA	NA	NA	NA	Acidobacteria bacterium 13_1_40CM_4_69_4	1053
Bacteria	NA	NA	NA	NA	NA	Candidatus Dependentiae bacterium	1		Bacteria	Firmicutes	Bacilli	Bacillales	Bacillaceae	Bacillus	Bacillus halotolerans	5		Bacteria	Acidobacteria	NA	NA	NA	NA	Acidobacteria bacterium 13_1_40CM_56_16	4029
Bacteria	Firmicutes	Clostridia	Eubacteriales	Desulfitobacteriaceae	Desulfosporosinus	Candidatus Desulfosporosinus infrequens	3		Bacteria	Firmicutes	Bacilli	Bacillales	Bacillaceae	Bacillus	Bacillus inaquosorum	1		Bacteria	Acidobacteria	NA	NA	NA	NA	Acidobacteria bacterium 13_1_40CM_65_14	5100
Bacteria	NA	NA	NA	NA	NA	Candidatus Dojkabacteria bacterium	2		Bacteria	Firmicutes	Bacilli	Bacillales	Bacillaceae	Bacillus	Bacillus licheniformis	2		Bacteria	Acidobacteria	NA	NA	NA	NA	Acidobacteria bacterium 13_2_20CM_2_57_12	430
Bacteria	Firmicutes	Clostridia	Eubacteriales	Lachnospiraceae	Dorea	Candidatus Dorea gallistercoris	1		Bacteria	Firmicutes	Bacilli	Bacillales	Bacillaceae	Bacillus	Bacillus mesophilus	1		Bacteria	Acidobacteria	NA	NA	NA	NA	Acidobacteria bacterium 13_2_20CM_2_57_6	2570
Bacteria	Candidatus Doudnabacteria	NA	NA	NA	NA	Candidatus Doudnabacteria bacterium RIFCSPHIGHO2_02_FULL_43_13b	1		Bacteria	Firmicutes	Bacilli	Bacillales	Bacillaceae	Bacillus	Bacillus mojavensis	2		Bacteria	Acidobacteria	NA	NA	NA	NA	Acidobacteria bacterium 13_2_20CM_2_66_4	2330
Bacteria	Proteobacteria	Gammaproteobacteria	NA	NA	NA	Candidatus Ecksteinia adelgidicola	1		Bacteria	Firmicutes	Bacilli	Bacillales	Bacillaceae	Bacillus	Bacillus mycoides	19		Bacteria	Acidobacteria	NA	NA	NA	NA	Acidobacteria bacterium 13_2_20CM_56_17	1007
Bacteria	Candidatus Eisenbacteria	NA	NA	NA	NA	Candidatus Eisenbacteria bacterium	2		Bacteria	Firmicutes	Bacilli	Bacillales	Bacillaceae	Bacillus	Bacillus nakamurai	1		Bacteria	Acidobacteria	NA	NA	NA	NA	Acidobacteria bacterium 13_2_20CM_57_17	3845
Bacteria	Firmicutes	Clostridia	Eubacteriales	Lachnospiraceae	Eisenbergiella	Candidatus Eisenbergiella intestinigallinarum	1		Bacteria	Firmicutes	Bacilli	Bacillales	Bacillaceae	Bacillus	Bacillus paramycoides	1		Bacteria	Acidobacteria	NA	NA	NA	NA	Acidobacteria bacterium 13_2_20CM_57_7	2328
Bacteria	Proteobacteria	Deltaproteobacteria	Desulfobacterales	Desulfobulbaceae	Candidatus Electrothrix	Candidatus Electrothrix sp. AR4	1		Bacteria	Firmicutes	Bacilli	Bacillales	Bacillaceae	Bacillus	Bacillus paranthracis	1		Bacteria	Acidobacteria	NA	NA	NA	NA	Acidobacteria bacterium 13_2_20CM_58_27	6085
Bacteria	Proteobacteria	Deltaproteobacteria	Desulfobacterales	Desulfobulbaceae	Candidatus Electrothrix	Candidatus Electrothrix sp. LOE1_4_5	1		Bacteria	Firmicutes	Bacilli	Bacillales	Bacillaceae	Bacillus	Bacillus pseudomycoides	2		Bacteria	Acidobacteria	NA	NA	NA	NA	Acidobacteria bacterium 21-70-11	2578
Bacteria	Candidatus Eremiobacteraeota	NA	NA	NA	NA	Candidatus Eremiobacteraeota bacterium	2		Bacteria	Firmicutes	Bacilli	Bacillales	Bacillaceae	Bacillus	Bacillus pumilus	7		Bacteria	Acidobacteria	NA	NA	NA	NA	Acidobacteria bacterium 37-65-4	1259
Bacteria	Firmicutes	Clostridia	Eubacteriales	NA	Evtepia	Candidatus Evtepia faecavium	1		Bacteria	Firmicutes	Bacilli	Bacillales	Bacillaceae	Bacillus	Bacillus safensis	1		Bacteria	Acidobacteria	NA	NA	NA	NA	Acidobacteria bacterium 37-71-11	1864
Bacteria	Firmicutes	Bacilli	NA	NA	Candidatus Faecimonas	Candidatus Faecimonas intestinavium	1		Bacteria	Firmicutes	Bacilli	Bacillales	Bacillaceae	Bacillus	Bacillus siamensis	1		Bacteria	Acidobacteria	NA	NA	NA	NA	Acidobacteria bacterium AB60	5363
Bacteria	Firmicutes	Clostridia	Eubacteriales	NA	Candidatus Faecimorpha	Candidatus Faecimorpha stercoravium	1		Bacteria	Firmicutes	Bacilli	Bacillales	Bacillaceae	Bacillus	Bacillus sp. 165	1		Bacteria	Acidobacteria	NA	NA	NA	NA	Acidobacteria bacterium ACB1	1322
Bacteria	Firmicutes	Clostridia	Eubacteriales	NA	Candidatus Faecousia	Candidatus Faecousia faecavium	1		Bacteria	Firmicutes	Bacilli	Bacillales	Bacillaceae	Bacillus	Bacillus sp. 1NLA3E	1		Bacteria	Acidobacteria	NA	NA	NA	NA	Acidobacteria bacterium ACB2	1941
Bacteria	Firmicutes	Clostridia	Eubacteriales	NA	Candidatus Faecousia	Candidatus Faecousia faecipullorum	1		Bacteria	Firmicutes	Bacilli	Bacillales	Bacillaceae	Bacillus	Bacillus sp. 7788	1		Bacteria	Acidobacteria	NA	NA	NA	NA	Acidobacteria bacterium ADurb.Bin051	2091
Bacteria	Firmicutes	Clostridia	Eubacteriales	NA	Candidatus Faecousia	Candidatus Faecousia intestinavium	1		Bacteria	Firmicutes	Bacilli	Bacillales	Bacillaceae	Bacillus	Bacillus sp. 7894-2	1		Bacteria	Acidobacteria	NA	NA	NA	NA	Acidobacteria bacterium ADurb.Bin340	2570
Bacteria	Candidatus Falkowbacteria	NA	NA	NA	NA	Candidatus Falkowbacteria bacterium RIFOXYA2_FULL_47_9	1		Bacteria	Firmicutes	Bacilli	Bacillales	Bacillaceae	Bacillus	Bacillus sp. 8A6	1		Bacteria	Acidobacteria	NA	NA	NA	NA	Acidobacteria bacterium CG_4_9_14_3_um_filter_49_7	1977
Bacteria	Candidatus Fermentibacteria	Candidatus Fermentibacteria (class)	Candidatus Fermentibacterales	Candidatus Fermentibacteraceae	NA	Candidatus Fermentibacteraceae bacterium	1		Bacteria	Firmicutes	Bacilli	Bacillales	Bacillaceae	Bacillus	Bacillus sp. AFS006103	1		Bacteria	Acidobacteria	NA	NA	NA	NA	Acidobacteria bacterium Mor1	4099
Bacteria	Firmicutes	Clostridia	Eubacteriales	Oscillospiraceae	Flavonifractor	Candidatus Flavonifractor intestinigallinarum	1		Bacteria	Firmicutes	Bacilli	Bacillales	Bacillaceae	Bacillus	Bacillus sp. AFS031507	1		Bacteria	Acidobacteria	NA	NA	NA	NA	Acidobacteria bacterium OLB17	2914
Bacteria	NA	NA	NA	NA	Candidatus Galligastranaerophilus	Candidatus Galligastranaerophilus intestinavium	1		Bacteria	Firmicutes	Bacilli	Bacillales	Bacillaceae	Bacillus	Bacillus sp. AFS053548	1		Bacteria	Acidobacteria	NA	NA	NA	NA	Acidobacteria bacterium RBG_13_68_16	2759
Bacteria	Candidatus Melainabacteria	NA	Candidatus Gastranaerophilales	NA	NA	Candidatus Gastranaerophilales bacterium	3		Bacteria	Firmicutes	Bacilli	Bacillales	Bacillaceae	Bacillus	Bacillus sp. Au-Bac7	1		Bacteria	Acidobacteria	NA	NA	NA	NA	Acidobacteria bacterium RBG_16_64_8	1406
Bacteria	Candidatus Melainabacteria	NA	Candidatus Gastranaerophilales	NA	NA	Candidatus Gastranaerophilales bacterium HUM_21	1		Bacteria	Firmicutes	Bacilli	Bacillales	Bacillaceae	Bacillus	Bacillus sp. B2-WWTP-C-10-Post-4	1		Bacteria	Acidobacteria	NA	NA	NA	NA	Acidobacteria bacterium RBG_16_68_9	956
Bacteria	Candidatus Melainabacteria	NA	Candidatus Gastranaerophilales	NA	NA	Candidatus Gastranaerophilus sp. (ex Termes propinquus)	1		Bacteria	Firmicutes	Bacilli	Bacillales	Bacillaceae	Bacillus	Bacillus sp. BB51/4	1		Bacteria	Acidobacteria	NA	NA	NA	NA	Acidobacteria bacterium RBG_16_70_10	1673
Bacteria	Proteobacteria	Betaproteobacteria	Burkholderiales	Burkholderiaceae	Candidatus Glomeribacter	Candidatus Glomeribacter gigasporarum	1		Bacteria	Firmicutes	Bacilli	Bacillales	Bacillaceae	Bacillus	Bacillus sp. BD59S	1		Bacteria	Acidobacteria	NA	NA	NA	NA	Acidobacteria bacterium RIFCSPHIGHO2_01_FULL_67_28	959
Bacteria	Candidatus Gracilibacteria	NA	NA	NA	NA	Candidatus Gracilibacteria bacterium	1		Bacteria	Firmicutes	Bacilli	Bacillales	Bacillaceae	Bacillus	Bacillus sp. C1-1	1		Bacteria	Acidobacteria	NA	NA	NA	NA	Acidobacteria bacterium RIFCSPHIGHO2_02_FULL_67_57	1069
Bacteria	Actinobacteria	Candidatus Humimicrobiia	Candidatus Humimicrobiales	Candidatus Hydromicrobiaceae	Candidatus Hydromicrobium	Candidatus Hydromicrobium americanum	2		Bacteria	Firmicutes	Bacilli	Bacillales	Bacillaceae	Bacillus	Bacillus sp. CDB3	1		Bacteria	Acidobacteria	NA	NA	NA	NA	Acidobacteria bacterium RIFCSPHIGHO2_12_FULL_67_30	452
Bacteria	Proteobacteria	Betaproteobacteria	Burkholderiales	NA	Candidatus Ichthyocystis	NA	1		Bacteria	Firmicutes	Bacilli	Bacillales	Bacillaceae	Bacillus	Bacillus sp. CGMCC 1.16541	1		Bacteria	Acidobacteria	NA	NA	NA	NA	Acidobacteria bacterium RIFCSPLOWO2_02_FULL_59_13	2796
Bacteria	Proteobacteria	Betaproteobacteria	Burkholderiales	NA	Candidatus Ichthyocystis	Candidatus Ichthyocystis hellenicum	1		Bacteria	Firmicutes	Bacilli	Bacillales	Bacillaceae	Bacillus	Bacillus sp. CHD6a	2		Bacteria	Acidobacteria	NA	NA	NA	NA	Acidobacteria bacterium RIFCSPLOWO2_02_FULL_60_20	1460
Bacteria	Proteobacteria	Betaproteobacteria	Burkholderiales	NA	Candidatus Ichthyocystis	Candidatus Ichthyocystis sparus	1		Bacteria	Firmicutes	Bacilli	Bacillales	Bacillaceae	Bacillus	Bacillus sp. D386	1		Bacteria	Acidobacteria	NA	NA	NA	NA	Acidobacteria bacterium RIFCSPLOWO2_02_FULL_61_28	3296
Bacteria	Firmicutes	Bacilli	Lactobacillales	Carnobacteriaceae	Jeotgalibaca	Candidatus Jeotgalibaca merdavium	1		Bacteria	Firmicutes	Bacilli	Bacillales	Bacillaceae	Bacillus	Bacillus sp. EB106-08-02-XG196	3		Bacteria	Acidobacteria	NA	NA	NA	NA	Acidobacteria bacterium RIFCSPLOWO2_02_FULL_64_15	3494
Bacteria	Firmicutes	Bacilli	Lactobacillales	Carnobacteriaceae	Jeotgalibaca	Candidatus Jeotgalibaca pullicola	1		Bacteria	Firmicutes	Bacilli	Bacillales	Bacillaceae	Bacillus	Bacillus sp. FCW2	1		Bacteria	Acidobacteria	NA	NA	NA	NA	Acidobacteria bacterium RIFCSPLOWO2_02_FULL_65_29	4734
Bacteria	Proteobacteria	Alphaproteobacteria	Rickettsiales	Candidatus Midichloriaceae	Candidatus Jidaibacter	Candidatus Jidaibacter sp.	1		Bacteria	Firmicutes	Bacilli	Bacillales	Bacillaceae	Bacillus	Bacillus sp. FDAARGOS_1420	1		Bacteria	Acidobacteria	NA	NA	NA	NA	Acidobacteria bacterium RIFCSPLOWO2_02_FULL_67_21	3679
Bacteria	Candidatus Kaiserbacteria	NA	NA	NA	NA	Candidatus Kaiserbacteria bacterium	1		Bacteria	Firmicutes	Bacilli	Bacillales	Bacillaceae	Bacillus	Bacillus sp. FJAT-18017	1		Bacteria	Acidobacteria	NA	NA	NA	NA	Acidobacteria bacterium RIFCSPLOWO2_02_FULL_67_36	5301
Bacteria	Candidatus Kaiserbacteria	NA	NA	NA	NA	Candidatus Kaiserbacteria bacterium RIFCSPHIGHO2_12_FULL_53_13	1		Bacteria	Firmicutes	Bacilli	Bacillales	Bacillaceae	Bacillus	Bacillus sp. FJAT-18019	1		Bacteria	Acidobacteria	NA	NA	NA	NA	Acidobacteria bacterium RIFCSPLOWO2_02_FULL_68_18	3749
Bacteria	Candidatus Kapabacteria	NA	NA	NA	NA	Candidatus Kapabacteria bacterium	1		Bacteria	Firmicutes	Bacilli	Bacillales	Bacillaceae	Bacillus	Bacillus sp. FJAT-22090	1		Bacteria	Acidobacteria	NA	NA	NA	NA	Acidobacteria bacterium RIFCSPLOWO2_12_FULL_54_10	2472
Bacteria	Proteobacteria	Gammaproteobacteria	NA	NA	Candidatus Kentron	Candidatus Kentron sp. MB	1		Bacteria	Firmicutes	Bacilli	Bacillales	Bacillaceae	Bacillus	Bacillus sp. FJAT-25509	1		Bacteria	Acidobacteria	NA	NA	NA	NA	Acidobacteria bacterium RIFCSPLOWO2_12_FULL_59_11	1731
Bacteria	Proteobacteria	Gammaproteobacteria	NA	NA	Candidatus Kentron	Candidatus Kentron sp. SD	2		Bacteria	Firmicutes	Bacilli	Bacillales	Bacillaceae	Bacillus	Bacillus sp. FJAT-27245	1		Bacteria	Acidobacteria	NA	NA	NA	NA	Acidobacteria bacterium RIFCSPLOWO2_12_FULL_60_22	3207
Bacteria	Candidatus Krumholzibacteriota	Candidatus Krumholzibacteria	NA	NA	NA	Candidatus Krumholzibacteria bacterium	1		Bacteria	Firmicutes	Bacilli	Bacillales	Bacillaceae	Bacillus	Bacillus sp. FJAT-27986	2		Bacteria	Acidobacteria	NA	NA	NA	NA	Acidobacteria bacterium RIFCSPLOWO2_12_FULL_65_11	703
Bacteria	Planctomycetota	Candidatus Brocadiia	Candidatus Brocadiales	Candidatus Brocadiaceae	Candidatus Kuenenia	Candidatus Kuenenia stuttgartiensis	1		Bacteria	Firmicutes	Bacilli	Bacillales	Bacillaceae	Bacillus	Bacillus sp. FJAT-44742	1		Bacteria	Acidobacteria	NA	NA	NA	NA	Acidobacteria bacterium RIFCSPLOWO2_12_FULL_66_10	1104
Bacteria	Firmicutes	Clostridia	Eubacteriales	Lachnospiraceae	Lachnoclostridium	Candidatus Lachnoclostridium avicola	1		Bacteria	Firmicutes	Bacilli	Bacillales	Bacillaceae	Bacillus	Bacillus sp. FJAT-45037	2		Bacteria	Acidobacteria	NA	NA	NA	NA	Acidobacteria bacterium RIFCSPLOWO2_12_FULL_66_21	772
Bacteria	Candidatus Latescibacteria	NA	NA	NA	NA	Candidatus Latescibacteria bacterium	1		Bacteria	Firmicutes	Bacilli	Bacillales	Bacillaceae	Bacillus	Bacillus sp. FJAT-45350	1		Bacteria	Acidobacteria	NA	NA	NA	NA	Acidobacteria bacterium RIFCSPLOWO2_12_FULL_67_14	1263
Bacteria	Firmicutes	Bacilli	Lactobacillales	Lactobacillaceae	Levilactobacillus	Candidatus Levilactobacillus faecigallinarum	1		Bacteria	Firmicutes	Bacilli	Bacillales	Bacillaceae	Bacillus	Bacillus sp. FJAT-47783	1		Bacteria	Acidobacteria	NA	NA	NA	NA	Acidobacteria bacterium RIFCSPLOWO2_12_FULL_67_14b	4240
Bacteria	Candidatus Levybacteria	NA	NA	NA	NA	Candidatus Levybacteria bacterium	1		Bacteria	Firmicutes	Bacilli	Bacillales	Bacillaceae	Bacillus	Bacillus sp. FJAT-49705	1		Bacteria	Acidobacteria	NA	NA	NA	NA	Acidobacteria bacterium RIFCSPLOWO2_12_FULL_68_19	466
Bacteria	Candidatus Levybacteria	NA	NA	NA	NA	Candidatus Levybacteria bacterium RIFCSPLOWO2_01_FULL_38_23	1		Bacteria	Firmicutes	Bacilli	Bacillales	Bacillaceae	Bacillus	Bacillus sp. IB182487	1		Bacteria	Acidobacteria	NA	NA	NA	NA	Acidobacteria bacterium SCGC AG-212-P17	479
Bacteria	Proteobacteria	Alphaproteobacteria	Hyphomicrobiales	Rhizobiaceae	Liberibacter	Candidatus Liberibacter sp.	1		Bacteria	Firmicutes	Bacilli	Bacillales	Bacillaceae	Bacillus	Bacillus sp. IITD106	1		Bacteria	Acidobacteria	NA	NA	NA	NA	Acidobacteria bacterium SCN 69-37	3780
Bacteria	Firmicutes	Clostridia	Eubacteriales	Clostridiaceae	Candidatus Limenecus	Candidatus Limenecus avicola	2		Bacteria	Firmicutes	Bacilli	Bacillales	Bacillaceae	Bacillus	Bacillus sp. (in: Bacteria)	4		Bacteria	Acidobacteria	Acidobacteriia	Acidobacteriales	Acidobacteriaceae	NA	NA	149
Bacteria	Firmicutes	Clostridia	Eubacteriales	Oscillospiraceae	Candidatus Limousia	Candidatus Limousia pullorum	1		Bacteria	Firmicutes	Bacilli	Bacillales	Bacillaceae	Bacillus	Bacillus sp. ISL-40	2		Bacteria	Acidobacteria	Acidobacteriia	Acidobacteriales	Acidobacteriaceae	NA	Acidobacteriaceae bacterium	126524
Bacteria	Proteobacteria	Gammaproteobacteria	Chromatiales	Ectothiorhodospiraceae	Candidatus Macondimonas	Candidatus Macondimonas diazotrophica	1		Bacteria	Firmicutes	Bacilli	Bacillales	Bacillaceae	Bacillus	Bacillus sp. ISL-46	1		Bacteria	Acidobacteria	Acidobacteriia	Acidobacteriales	NA	NA	Acidobacteriales bacterium	32079
Bacteria	Proteobacteria	Deltaproteobacteria	Desulfobacterales	Desulfobacteraceae	Candidatus Magnetomorum	Candidatus Magnetomorum sp.	1		Bacteria	Firmicutes	Bacilli	Bacillales	Bacillaceae	Bacillus	Bacillus sp. ISL-7	2		Bacteria	Acidobacteria	Acidobacteriia	Acidobacteriales	NA	NA	Acidobacteriales bacterium 13_1_40CM_3_55_5	1910
Bacteria	Proteobacteria	Deltaproteobacteria	Desulfobacterales	Desulfobacteraceae	Candidatus Magnetomorum	Candidatus Magnetomorum sp. HK-1	1		Bacteria	Firmicutes	Bacilli	Bacillales	Bacillaceae	Bacillus	Bacillus sp. ISL-75	2		Bacteria	Acidobacteria	Acidobacteriia	Acidobacteriales	NA	NA	Acidobacteriales bacterium 13_2_20CM_2_55_5	1542
Bacteria	Candidatus Margulisbacteria	Candidatus Riflemargulisbacteria	NA	NA	NA	Candidatus Margulisbacteria bacterium GWD2_39_127	1		Bacteria	Firmicutes	Bacilli	Bacillales	Bacillaceae	Bacillus	Bacillus sp. ISL-77	2		Bacteria	Acidobacteria	Acidobacteriia	Acidobacteriales	NA	NA	Acidobacteriales bacterium 13_2_20CM_55_8	2401
Bacteria	Candidatus Marinimicrobia	NA	NA	NA	NA	Candidatus Marinimicrobia bacterium	20		Bacteria	Firmicutes	Bacilli	Bacillales	Bacillaceae	Bacillus	Bacillus spizizenii	3		Bacteria	Acidobacteria	Acidobacteriia	Acidobacteriales	NA	NA	Acidobacteriales bacterium 59-55	1112
Bacteria	Candidatus Mcinerneyibacteriota	NA	NA	NA	NA	Candidatus Mcinerneyibacteriota bacterium	1		Bacteria	Firmicutes	Bacilli	Bacillales	Bacillaceae	Bacillus	Bacillus sp. JCA	1		Bacteria	Acidobacteria	Acidobacteriia	NA	NA	NA	Acidobacteriia bacterium	281941
Bacteria	Firmicutes	Clostridia	Eubacteriales	Lachnospiraceae	Mediterraneibacter	Candidatus Mediterraneibacter excrementigallinarum	1		Bacteria	Firmicutes	Bacilli	Bacillales	Bacillaceae	Bacillus	Bacillus sp. JCM 19045	1		Bacteria	Acidobacteria	Acidobacteriia	NA	NA	NA	Acidobacteriia bacterium 12-62-4	2043
Bacteria	Firmicutes	Clostridia	Eubacteriales	Lachnospiraceae	Mediterraneibacter	Candidatus Mediterraneibacter norfolkensis	1		Bacteria	Firmicutes	Bacilli	Bacillales	Bacillaceae	Bacillus	Bacillus sp. JUb91	1		Bacteria	Acidobacteria	Acidobacteriia	NA	NA	NA	Acidobacteriia bacterium SbA2	3048
Bacteria	Firmicutes	Clostridia	Eubacteriales	Lachnospiraceae	Mediterraneibacter	Candidatus Mediterraneibacter stercoripullorum	1		Bacteria	Firmicutes	Bacilli	Bacillales	Bacillaceae	Bacillus	Bacillus sp. Leaf13	1		Bacteria	Acidobacteria	Acidobacteriia	Acidobacteriales	Acidobacteriaceae	Acidobacterium	Acidobacterium capsulatum	3289
Bacteria	Candidatus Melainabacteria	NA	NA	NA	NA	Candidatus Melainabacteria bacterium	11		Bacteria	Firmicutes	Bacilli	Bacillales	Bacillaceae	Bacillus	Bacillus sp. m3-13	1		Bacteria	Acidobacteria	Acidobacteriia	Acidobacteriales	Acidobacteriaceae	Acidobacterium	Acidobacterium capsulatum ATCC 51196	1163
Bacteria	Candidatus Melainabacteria	NA	NA	NA	NA	Candidatus Melainabacteria bacterium GWF2_32_7	1		Bacteria	Firmicutes	Bacilli	Bacillales	Bacillaceae	Bacillus	Bacillus sp. M6-12	1		Bacteria	Acidobacteria	Acidobacteriia	Acidobacteriales	Acidobacteriaceae	Acidobacterium	Acidobacterium sp.	1497
Bacteria	Candidatus Melainabacteria	NA	NA	NA	NA	Candidatus Melainabacteria bacterium RIFOXYA2_FULL_32_9	1		Bacteria	Firmicutes	Bacilli	Bacillales	Bacillaceae	Bacillus	Bacillus sp. Marseille-Q1617	1		Bacteria	Acidobacteria	Acidobacteriia	Acidobacteriales	Acidobacteriaceae	Acidobacterium	Acidobacterium sp. S8	4479
Bacteria	Firmicutes	Erysipelotrichia	Erysipelotrichales	Erysipelotrichaceae	Merdibacter	Candidatus Merdibacter merdigallinarum	1		Bacteria	Firmicutes	Bacilli	Bacillales	Bacillaceae	Bacillus	Bacillus sp. mrc49	1		Bacteria	Proteobacteria	Alphaproteobacteria	Rhodospirillales	Acetobacteraceae	Acidocella	NA	856
Bacteria	Firmicutes	Clostridia	Eubacteriales	Lachnospiraceae	Candidatus Merdisoma	Candidatus Merdisoma merdipullorum	1		Bacteria	Firmicutes	Bacilli	Bacillales	Bacillaceae	Bacillus	Bacillus sp. MRMR6	1		Bacteria	Proteobacteria	Alphaproteobacteria	Rhodospirillales	Acetobacteraceae	Acidocella	Acidocella aminolytica	4133
Bacteria	Proteobacteria	Betaproteobacteria	Nitrosomonadales	Methylophilaceae	Candidatus Methylopumilus	Candidatus Methylopumilus universalis	8		Bacteria	Firmicutes	Bacilli	Bacillales	Bacillaceae	Bacillus	Bacillus sp. OV166	1		Bacteria	Proteobacteria	Alphaproteobacteria	Rhodospirillales	Acetobacteraceae	Acidocella	Acidocella aminolytica 101 = DSM 11237	1570
Bacteria	Candidatus Moranbacteria	NA	NA	NA	NA	Candidatus Moranbacteria bacterium	2		Bacteria	Firmicutes	Bacilli	Bacillales	Bacillaceae	Bacillus	Bacillus sp. REN3	1		Bacteria	Proteobacteria	Alphaproteobacteria	Rhodospirillales	Acetobacteraceae	Acidocella	Acidocella aromatica	3123
Bacteria	Candidatus Muirbacteria	NA	NA	NA	Candidatus Muirbacterium	Candidatus Muirbacterium halophilum	1		Bacteria	Firmicutes	Bacilli	Bacillales	Bacillaceae	Bacillus	Bacillus sp. RJGP41	2		Bacteria	Proteobacteria	Alphaproteobacteria	Rhodospirillales	Acetobacteraceae	Acidocella	Acidocella facilis	5611
Bacteria	Proteobacteria	Candidatus Muproteobacteria	NA	NA	NA	Candidatus Muproteobacteria bacterium RBG_16_65_34	1		Bacteria	Firmicutes	Bacilli	Bacillales	Bacillaceae	Bacillus	Bacillus sp. RO1	1		Bacteria	Proteobacteria	Alphaproteobacteria	Rhodospirillales	Acetobacteraceae	Acidocella	Acidocella sp.	2639
Bacteria	Candidatus Nealsonbacteria	NA	NA	NA	NA	Candidatus Nealsonbacteria bacterium RBG_13_36_15	1		Bacteria	Firmicutes	Bacilli	Bacillales	Bacillaceae	Bacillus	Bacillus sp. RO2	1		Bacteria	Proteobacteria	Alphaproteobacteria	Rhodospirillales	Acetobacteraceae	Acidocella	Acidocella sp. 20-57-95	2868
Bacteria	Candidatus Nomurabacteria	NA	NA	NA	NA	Candidatus Nomurabacteria bacterium GW2011_GWA2_40_9	1		Bacteria	Firmicutes	Bacilli	Bacillales	Bacillaceae	Bacillus	Bacillus sp. RSS_NA_20	2		Bacteria	Proteobacteria	Alphaproteobacteria	Rhodospirillales	Acetobacteraceae	Acidocella	Acidocella sp. 20-58-15	2214
Bacteria	Candidatus Melainabacteria	NA	Candidatus Obscuribacterales	NA	NA	Candidatus Obscuribacterales bacterium	7		Bacteria	Firmicutes	Bacilli	Bacillales	Bacillaceae	Bacillus	Bacillus sp. sid0103	1		Bacteria	Proteobacteria	Alphaproteobacteria	Rhodospirillales	Acetobacteraceae	Acidocella	Acidocella sp. 20-61-6	3014
Bacteria	Candidatus Melainabacteria	NA	Candidatus Obscuribacterales	NA	Candidatus Obscuribacter	Candidatus Obscuribacter phosphatis	1		Bacteria	Firmicutes	Bacilli	Bacillales	Bacillaceae	Bacillus	Bacillus sp. SRB1LM	1		Bacteria	Proteobacteria	Alphaproteobacteria	Rhodospirillales	Acetobacteraceae	Acidocella	Acidocella sp. 20-63-7	1424
Bacteria	Candidatus Melainabacteria	NA	Candidatus Obscuribacterales	NA	Candidatus Obscuribacter	Candidatus Obscuribacter sp.	3		Bacteria	Firmicutes	Bacilli	Bacillales	Bacillaceae	Bacillus	Bacillus sp. UMB0899	1		Bacteria	Proteobacteria	Alphaproteobacteria	Rhodospirillales	Acetobacteraceae	Acidocella	Acidocella sp. 21-58-7	900
Bacteria	Proteobacteria	Alphaproteobacteria	Holosporales	Candidatus Paracaedibacteraceae	Candidatus Odyssella	Candidatus Odyssella thessalonicensis	1		Bacteria	Firmicutes	Bacilli	Bacillales	Bacillaceae	Bacillus	Bacillus sp. V3B	2		Bacteria	Proteobacteria	Alphaproteobacteria	Rhodospirillales	Acetobacteraceae	Acidocella	Acidocella sp. 35-58-6	1579
Bacteria	Actinobacteria	Coriobacteriia	Coriobacteriales	Atopobiaceae	Olsenella	Candidatus Olsenella pullistercoris	1		Bacteria	Firmicutes	Bacilli	Bacillales	Bacillaceae	Bacillus	Bacillus sp. WMMC1349	1		Bacteria	Proteobacteria	Alphaproteobacteria	Rhodospirillales	Acetobacteraceae	Acidocella	Acidocella sp. C78	4028
Bacteria	Candidatus Omnitrophica	NA	NA	NA	NA	Candidatus Omnitrophica bacterium	12		Bacteria	Firmicutes	Bacilli	Bacillales	Bacillaceae	Bacillus	Bacillus stratosphericus	2		Bacteria	Proteobacteria	Alphaproteobacteria	Rhodospirillales	Acetobacteraceae	Acidocella	Acidocella sp. KAb 2-4	3232
Bacteria	Candidatus Omnitrophica	NA	NA	NA	NA	Candidatus Omnitrophica bacterium ADurb.Bin292	1		Bacteria	Firmicutes	Bacilli	Bacillales	Bacillaceae	Bacillus	Bacillus stratosphericus LAMA 585	2		Bacteria	Proteobacteria	Alphaproteobacteria	Rhodospirillales	Acetobacteraceae	Acidocella	Acidocella sp. MM9	1
Bacteria	Firmicutes	Bacilli	NA	NA	Candidatus Onthocola	Candidatus Onthocola stercorigallinarum	1		Bacteria	Firmicutes	Bacilli	Bacillales	Bacillaceae	Bacillus	Bacillus subtilis	16		Bacteria	Proteobacteria	Alphaproteobacteria	Rhodospirillales	Acetobacteraceae	Acidocella	Acidocella sp. MX-AZ02	3444
Bacteria	Firmicutes	Bacilli	NA	NA	Candidatus Onthousia	Candidatus Onthousia excrementipullorum	3		Bacteria	Firmicutes	Bacilli	Bacillales	Bacillaceae	Bacillus	Bacillus subtilis MB73/2	1		Bacteria	Proteobacteria	Alphaproteobacteria	Rhodospirillales	Acetobacteraceae	Acidomonas	Acidomonas methanolica	8848
Bacteria	Firmicutes	Bacilli	NA	NA	Candidatus Onthousia	Candidatus Onthousia faecipullorum	2		Bacteria	Firmicutes	Bacilli	Bacillales	Bacillaceae	Bacillus	Bacillus subtilis subsp. subtilis	1		Bacteria	Proteobacteria	Alphaproteobacteria	Rhodospirillales	Acetobacteraceae	Acidomonas	Acidomonas methanolica NBRC 104435	419
Bacteria	Candidatus Pacebacteria	NA	NA	NA	NA	Candidatus Pacebacteria bacterium	7		Bacteria	Firmicutes	Bacilli	Bacillales	Bacillaceae	Bacillus	Bacillus tequilensis	1		Bacteria	Actinobacteria	Actinomycetia	Acidothermales	NA	NA	Acidothermales bacterium	4283
Bacteria	Candidatus Parcubacteria	NA	NA	NA	NA	Candidatus Parcubacteria bacterium	8		Bacteria	Firmicutes	Bacilli	Bacillales	Bacillaceae	Bacillus	Bacillus thermotolerans	1		Bacteria	Actinobacteria	Actinomycetia	Acidothermales	Acidothermaceae	Acidothermus	Acidothermus cellulolyticus	4959
Bacteria	Proteobacteria	Alphaproteobacteria	Pelagibacterales	Pelagibacteraceae	Candidatus Pelagibacter	Candidatus Pelagibacter sp. RS40	1		Bacteria	Firmicutes	Bacilli	Bacillales	Bacillaceae	Bacillus	Bacillus thuringiensis	15		Bacteria	Actinobacteria	Actinomycetia	Acidothermales	Acidothermaceae	Acidothermus	Acidothermus cellulolyticus 11B	537
Bacteria	Proteobacteria	Alphaproteobacteria	Pelagibacterales	Pelagibacteraceae	Candidatus Pelagibacter	Candidatus Pelagibacter ubique	1		Bacteria	Firmicutes	Bacilli	Bacillales	Bacillaceae	Bacillus	Bacillus thuringiensis serovar coreanensis	1		Bacteria	Actinobacteria	Actinomycetia	Acidothermales	Acidothermaceae	Acidothermus	Acidothermus sp.	3042
Bacteria	Candidatus Peregrinibacteria	NA	NA	NA	NA	Candidatus Peregrinibacteria bacterium	1		Bacteria	Firmicutes	Bacilli	Bacillales	Bacillaceae	Bacillus	Bacillus timonensis	1		Bacteria	Proteobacteria	Betaproteobacteria	Burkholderiales	Comamonadaceae	Acidovorax	NA	13293
Bacteria	Candidatus Peregrinibacteria	NA	NA	NA	NA	Candidatus Peregrinibacteria bacterium CG_4_10_14_0_2_um_filter_38_24	1		Bacteria	Firmicutes	Bacilli	Bacillales	Bacillaceae	Bacillus	Bacillus toyonensis	13		Bacteria	Proteobacteria	Betaproteobacteria	Burkholderiales	Comamonadaceae	Acidovorax	Acidovorax antarcticus	4628
Bacteria	Candidatus Peregrinibacteria	NA	NA	NA	NA	Candidatus Peregrinibacteria bacterium GW2011_GWF2_39_17	1		Bacteria	Firmicutes	Bacilli	Bacillales	Bacillaceae	Bacillus	Bacillus tropicus	1		Bacteria	Proteobacteria	Betaproteobacteria	Burkholderiales	Comamonadaceae	Acidovorax	Acidovorax anthurii	5540
Bacteria	Firmicutes	Negativicutes	Acidaminococcales	Acidaminococcaceae	Phascolarctobacterium	Candidatus Phascolarctobacterium stercoravium	1		Bacteria	Firmicutes	Bacilli	Bacillales	Bacillaceae	Bacillus	Bacillus tuaregi	2		Bacteria	Proteobacteria	Betaproteobacteria	Burkholderiales	Comamonadaceae	Acidovorax	Acidovorax avenae	36919
Bacteria	Tenericutes	Mollicutes	Acholeplasmatales	Acholeplasmataceae	Candidatus Phytoplasma	Candidatus Phytoplasma vitis	1		Bacteria	Firmicutes	Bacilli	Bacillales	Bacillaceae	Bacillus	Bacillus velezensis	3		Bacteria	Proteobacteria	Betaproteobacteria	Burkholderiales	Comamonadaceae	Acidovorax	Acidovorax avenae subsp. avenae	4595
Bacteria	Candidatus Poribacteria	NA	NA	NA	NA	Candidatus Poribacteria bacterium	3		Bacteria	Firmicutes	Bacilli	Bacillales	Bacillaceae	Bacillus	Bacillus wiedmannii	2		Bacteria	Proteobacteria	Betaproteobacteria	Burkholderiales	Comamonadaceae	Acidovorax	Acidovorax avenae subsp. avenae ATCC 19860	561
Bacteria	Candidatus Portnoybacteria	NA	NA	NA	NA	Candidatus Portnoybacteria bacterium	1		Bacteria	NA	NA	NA	NA	NA	Bacteria	2		Bacteria	Proteobacteria	Betaproteobacteria	Burkholderiales	Comamonadaceae	Acidovorax	Acidovorax caeni	4398
Bacteria	Chloroflexi	Ardenticatenia	Ardenticatenales	Ardenticatenaceae	Candidatus Promineofilum	Candidatus Promineofilum sp.	1		Bacteria	Proteobacteria	Gammaproteobacteria	Oceanospirillales	Oceanospirillaceae	Bacterioplanes	Bacterioplanes sanyensis	2		Bacteria	Proteobacteria	Betaproteobacteria	Burkholderiales	Comamonadaceae	Acidovorax	Acidovorax carolinensis	10370
Bacteria	Proteobacteria	Alphaproteobacteria	NA	NA	Candidatus Puniceispirillum	Candidatus Puniceispirillum sp.	1		Bacteria	Proteobacteria	Gammaproteobacteria	Oceanospirillales	Oceanospirillaceae	Bacterioplanoides	Bacterioplanoides sp. SCSIO 12839	1		Bacteria	Proteobacteria	Betaproteobacteria	Burkholderiales	Comamonadaceae	Acidovorax	Acidovorax cattleyae	9820
Bacteria	Proteobacteria	Gammaproteobacteria	Enterobacterales	Enterobacteriaceae	Candidatus Regiella	Candidatus Regiella insecticola	1		Bacteria	NA	NA	NA	NA	NA	bacterium	83		Bacteria	Proteobacteria	Betaproteobacteria	Burkholderiales	Comamonadaceae	Acidovorax	Acidovorax cavernicola	6372
Bacteria	Proteobacteria	Gammaproteobacteria	NA	NA	Candidatus Reidiella	Candidatus Reidiella endopervernicosa	1		Bacteria	NA	NA	NA	NA	NA	bacterium 1XD21-13	1		Bacteria	Proteobacteria	Betaproteobacteria	Burkholderiales	Comamonadaceae	Acidovorax	Acidovorax citrulli	10876
Bacteria	Candidatus Riflebacteria	NA	NA	NA	NA	Candidatus Riflebacteria bacterium	2		Bacteria	NA	NA	NA	NA	NA	bacterium A37T11	1		Bacteria	Proteobacteria	Betaproteobacteria	Burkholderiales	Comamonadaceae	Acidovorax	Acidovorax citrulli AAC00-1	786
Bacteria	Candidatus Roizmanbacteria	NA	NA	NA	NA	Candidatus Roizmanbacteria bacterium	3		Bacteria	NA	NA	NA	NA	NA	bacterium BMS3Abin03	2		Bacteria	Proteobacteria	Betaproteobacteria	Burkholderiales	Comamonadaceae	Acidovorax	Acidovorax defluvii	3
Bacteria	Candidatus Roizmanbacteria	NA	NA	NA	NA	Candidatus Roizmanbacteria bacterium CG03_land_8_20_14_0_80_39_12	1		Bacteria	NA	NA	NA	NA	NA	bacterium BMS3Abin08	1		Bacteria	Proteobacteria	Betaproteobacteria	Burkholderiales	Comamonadaceae	Acidovorax	Acidovorax delafieldii	7394
Bacteria	Candidatus Roizmanbacteria	NA	NA	NA	NA	Candidatus Roizmanbacteria bacterium CG11_big_fil_rev_8_21_14_0_20_37_16	1		Bacteria	NA	NA	NA	NA	NA	bacterium c-19	2		Bacteria	Proteobacteria	Betaproteobacteria	Burkholderiales	Comamonadaceae	Acidovorax	Acidovorax delafieldii 2AN	1209
Bacteria	Candidatus Roizmanbacteria	NA	NA	NA	NA	Candidatus Roizmanbacteria bacterium RIFCSPHIGHO2_01_FULL_35_10	1		Bacteria	Candidatus Gribaldobacteria	NA	NA	NA	NA	bacterium (Candidatus Gribaldobacteria) CG07_land_8_20_14_0_80_33_18	1		Bacteria	Proteobacteria	Betaproteobacteria	Burkholderiales	Comamonadaceae	Diaphorobacter	[Acidovorax] ebreus	2336
Bacteria	Chlamydiae	Chlamydiia	Chlamydiales	Chlamydiaceae	Candidatus Rubidus	Candidatus Rubidus massiliensis	1		Bacteria	Candidatus Gribaldobacteria	NA	NA	NA	NA	bacterium (Candidatus Gribaldobacteria) CG10_big_fil_rev_8_21_14_0_10_33_41	1		Bacteria	Proteobacteria	Betaproteobacteria	Burkholderiales	Comamonadaceae	Diaphorobacter	[Acidovorax] ebreus TPSY	2059
Bacteria	Candidatus Saccharibacteria	NA	NA	NA	NA	Candidatus Saccharibacteria bacterium	3		Bacteria	NA	NA	NA	NA	NA	bacterium (Candidatus Howlettbacteria) CG_4_10_14_0_8_um_filter_40_9	1		Bacteria	Proteobacteria	Betaproteobacteria	Burkholderiales	Comamonadaceae	Acidovorax	Acidovorax facilis	4059
Bacteria	Candidatus Aminicenantes	NA	NA	NA	Candidatus Saccharicenans	Candidatus Saccharicenans sp.	3		Bacteria	NA	NA	NA	NA	NA	bacterium D16-50	1		Bacteria	Proteobacteria	Betaproteobacteria	Burkholderiales	Comamonadaceae	Acidovorax	Acidovorax kalamii	8600
Bacteria	NA	NA	NA	NA	NA	Candidatus Saganbacteria bacterium	1		Bacteria	NA	NA	NA	NA	NA	bacterium D16-59	1		Bacteria	Proteobacteria	Betaproteobacteria	Burkholderiales	Comamonadaceae	Acidovorax	Acidovorax konjaci	5119
Bacteria	Firmicutes	Bacilli	Bacillales	Staphylococcaceae	Salinicoccus	Candidatus Salinicoccus stercoripullorum	1		Bacteria	NA	NA	NA	NA	NA	bacterium LRH843	1		Bacteria	Proteobacteria	Betaproteobacteria	Burkholderiales	Comamonadaceae	Acidovorax	Acidovorax monticola	4127
Bacteria	Planctomycetota	Candidatus Brocadiia	Candidatus Brocadiales	Candidatus Scalinduaceae	Candidatus Scalindua	Candidatus Scalindua brodae	1		Bacteria	NA	NA	NA	NA	NA	bacterium M00.F.Ca.ET.229.01.1.1	1		Bacteria	Proteobacteria	Betaproteobacteria	Burkholderiales	Comamonadaceae	Acidovorax	Acidovorax oryzae	7240
Bacteria	Planctomycetota	Candidatus Brocadiia	Candidatus Brocadiales	Candidatus Scalinduaceae	Candidatus Scalindua	Candidatus Scalindua rubra	2		Bacteria	NA	NA	NA	NA	NA	bacterium SGD-2	1		Bacteria	Proteobacteria	Betaproteobacteria	Burkholderiales	Comamonadaceae	Acidovorax	Acidovorax oryzae ATCC 19882	3
Bacteria	Planctomycetota	Candidatus Brocadiia	Candidatus Brocadiales	Candidatus Scalinduaceae	Candidatus Scalindua	Candidatus Scalindua sp.	4		Bacteria	NA	NA	NA	NA	NA	bacterium TMED161	1		Bacteria	Proteobacteria	Betaproteobacteria	Burkholderiales	Comamonadaceae	Acidovorax	Acidovorax radicis	7910
Bacteria	Candidatus Schekmanbacteria	NA	NA	NA	NA	Candidatus Schekmanbacteria bacterium RBG_13_48_7	1		Bacteria	Bacteroidota	Bacteroidia	Bacteroidales	Bacteroidaceae	NA	Bacteroidaceae bacterium	56		Bacteria	Proteobacteria	Betaproteobacteria	Burkholderiales	Comamonadaceae	Acidovorax	Acidovorax radicis N35	1
Bacteria	Candidatus Schekmanbacteria	NA	NA	NA	NA	Candidatus Schekmanbacteria bacterium RBG_16_38_10	1		Bacteria	Bacteroidota	Bacteroidia	Bacteroidales	NA	NA	Bacteroidales	1		Bacteria	Proteobacteria	Betaproteobacteria	Burkholderiales	Comamonadaceae	Acidovorax	Acidovorax radicis N35v	1
Bacteria	Proteobacteria	Gammaproteobacteria	Orbales	Orbaceae	Candidatus Schmidhempelia	Candidatus Schmidhempelia bombi	1		Bacteria	Bacteroidota	Bacteroidia	Bacteroidales	NA	NA	Bacteroidales bacterium	142		Bacteria	Proteobacteria	Betaproteobacteria	Burkholderiales	Comamonadaceae	Acidovorax	Acidovorax soli	14557
Bacteria	NA	Candidatus Sericytochromatia	NA	NA	NA	Candidatus Sericytochromatia bacterium	1		Bacteria	Bacteroidota	Bacteroidia	Bacteroidales	NA	NA	Bacteroidales bacterium 43_8	1		Bacteria	Proteobacteria	Betaproteobacteria	Burkholderiales	Comamonadaceae	Acidovorax	Acidovorax sp.	56507
Bacteria	Candidatus Shapirobacteria	NA	NA	NA	NA	Candidatus Shapirobacteria bacterium GW2011_GWE2_38_30	1		Bacteria	Bacteroidota	Bacteroidia	Bacteroidales	NA	NA	Bacteroidales bacterium 6E	2		Bacteria	Proteobacteria	Betaproteobacteria	Burkholderiales	Comamonadaceae	Acidovorax	Acidovorax sp. 100	3652
Bacteria	Candidatus Spechtbacteria	NA	NA	NA	NA	Candidatus Spechtbacteria bacterium SB0662_bin_43	1		Bacteria	Bacteroidota	Bacteroidia	Bacteroidales	Bacteroidaceae	Bacteroides	Bacteroides	2		Bacteria	Proteobacteria	Betaproteobacteria	Burkholderiales	Comamonadaceae	Acidovorax	Acidovorax sp. 106	4411
Bacteria	Firmicutes	Bacilli	Lactobacillales	Streptococcaceae	Streptococcus	Candidatus Streptococcus faecavium	1		Bacteria	Bacteroidota	Bacteroidia	Bacteroidales	Bacteroidaceae	Bacteroides	Bacteroides bouchesdurhonensis	2		Bacteria	Proteobacteria	Betaproteobacteria	Burkholderiales	Comamonadaceae	Acidovorax	Acidovorax sp. 107	3326
Bacteria	Firmicutes	Clostridia	Eubacteriales	Syntrophomonadaceae	Candidatus Syntrophocurvum	Candidatus Syntrophocurvum alkaliphilum	1		Bacteria	Bacteroidota	Bacteroidia	Bacteroidales	Bacteroidaceae	Bacteroides	Bacteroides caccae	1		Bacteria	Proteobacteria	Betaproteobacteria	Burkholderiales	Comamonadaceae	Acidovorax	Acidovorax sp. 1(2010)	1
Bacteria	Candidatus Tectomicrobia	NA	NA	NA	NA	Candidatus Tectomicrobia bacterium	1		Bacteria	Bacteroidota	Bacteroidia	Bacteroidales	Bacteroidaceae	Bacteroides	Bacteroides caecigallinarum	1		Bacteria	Proteobacteria	Betaproteobacteria	Burkholderiales	Comamonadaceae	Acidovorax	Acidovorax sp. 1608163	3623
Bacteria	Chlorobi	Chlorobia	Chlorobiales	Candidatus Thermochlorobacteriaceae	Candidatus Thermochlorobacter	Candidatus Thermochlorobacter aerophilum	1		Bacteria	Bacteroidota	Bacteroidia	Bacteroidales	Bacteroidaceae	Bacteroides	Bacteroides eggerthii	5		Bacteria	Proteobacteria	Betaproteobacteria	Burkholderiales	Comamonadaceae	Acidovorax	Acidovorax sp. 16-64-162	344
Bacteria	Proteobacteria	Gammaproteobacteria	NA	NA	Candidatus Thiodiazotropha	Candidatus Thiodiazotropha sp.	1		Bacteria	Bacteroidota	Bacteroidia	Bacteroidales	Bacteroidaceae	Bacteroides	Bacteroides finegoldii	1		Bacteria	Proteobacteria	Betaproteobacteria	Burkholderiales	Comamonadaceae	Acidovorax	Acidovorax sp. 17-64-282	704
Bacteria	Proteobacteria	Gammaproteobacteria	NA	NA	Candidatus Thiodubiliella	Candidatus Thiodubiliella endoseptemdiera	1		Bacteria	Bacteroidota	Bacteroidia	Bacteroidales	Bacteroidaceae	Bacteroides	Bacteroides fragilis	15		Bacteria	Proteobacteria	Betaproteobacteria	Burkholderiales	Comamonadaceae	Acidovorax	Acidovorax sp. 210-6	3124
Bacteria	Proteobacteria	Gammaproteobacteria	NA	NA	Candidatus Thioglobus	Candidatus Thioglobus sp.	3		Bacteria	Bacteroidota	Bacteroidia	Bacteroidales	Bacteroidaceae	Bacteroides	Bacteroides fragilis str. S23L24	1		Bacteria	Proteobacteria	Betaproteobacteria	Burkholderiales	Comamonadaceae	Acidovorax	Acidovorax sp. 24-64-9	377
Bacteria	Proteobacteria	Gammaproteobacteria	NA	NA	Candidatus Thioglobus	Candidatus Thioglobus sp. NP1	1		Bacteria	Bacteroidota	Bacteroidia	Bacteroidales	Bacteroidaceae	Bacteroides	Bacteroides graminisolvens	1		Bacteria	Proteobacteria	Betaproteobacteria	Burkholderiales	Comamonadaceae	Acidovorax	Acidovorax sp. 28-64-14	572
Bacteria	Proteobacteria	Gammaproteobacteria	Thiotrichales	Thiotrichaceae	Thiothrix	Candidatus Thiothrix anitrata	1		Bacteria	Bacteroidota	Bacteroidia	Bacteroidales	Bacteroidaceae	Bacteroides	Bacteroides helcogenes	1		Bacteria	Proteobacteria	Betaproteobacteria	Burkholderiales	Comamonadaceae	Acidovorax	Acidovorax sp. 2A27	1
Bacteria	Proteobacteria	Gammaproteobacteria	Thiotrichales	Thiotrichaceae	Thiothrix	Candidatus Thiothrix moscowensis	1		Bacteria	Bacteroidota	Bacteroidia	Bacteroidales	Bacteroidaceae	Bacteroides	Bacteroides mediterraneensis	1		Bacteria	Proteobacteria	Betaproteobacteria	Burkholderiales	Comamonadaceae	Acidovorax	Acidovorax sp. 2FB7	2
Bacteria	Proteobacteria	Gammaproteobacteria	Thiotrichales	Thiotrichaceae	Thiothrix	Candidatus Thiothrix sulfatifontis	1		Bacteria	Bacteroidota	Bacteroidia	Bacteroidales	Bacteroidaceae	Bacteroides	Bacteroides ovatus	5		Bacteria	Proteobacteria	Betaproteobacteria	Burkholderiales	Comamonadaceae	Acidovorax	Acidovorax sp. 30	87
Bacteria	NA	NA	NA	NA	Candidatus Ventrenecus	Candidatus Ventrenecus avicola	1		Bacteria	Bacteroidota	Bacteroidia	Bacteroidales	Bacteroidaceae	Bacteroides	Bacteroides rodentium	1		Bacteria	Proteobacteria	Betaproteobacteria	Burkholderiales	Comamonadaceae	Acidovorax	Acidovorax sp. 32-64-7	707
Bacteria	NA	NA	NA	NA	Candidatus Ventrenecus	Candidatus Ventrenecus stercoripullorum	1		Bacteria	Bacteroidota	Bacteroidia	Bacteroidales	Bacteroidaceae	Bacteroides	Bacteroides sp.	9		Bacteria	Proteobacteria	Betaproteobacteria	Burkholderiales	Comamonadaceae	Acidovorax	Acidovorax sp. 35-64-16	2037
Bacteria	Firmicutes	Clostridia	Eubacteriales	NA	Candidatus Ventrimonas	Candidatus Ventrimonas merdavium	1		Bacteria	Bacteroidota	Bacteroidia	Bacteroidales	Bacteroidaceae	Bacteroides	Bacteroides sp. A1C1	1		Bacteria	Proteobacteria	Betaproteobacteria	Burkholderiales	Comamonadaceae	Acidovorax	Acidovorax sp. 39-64-12	75
Bacteria	Candidatus Wirthbacteria	NA	NA	NA	NA	Candidatus Wirthbacteria bacterium CG2_30_54_11	1		Bacteria	Bacteroidota	Bacteroidia	Bacteroidales	Bacteroidaceae	Bacteroides	Bacteroides sp. ET71	2		Bacteria	Proteobacteria	Betaproteobacteria	Burkholderiales	Comamonadaceae	Acidovorax	Acidovorax sp. 56	3906
Bacteria	Candidatus Woesebacteria	NA	NA	NA	NA	Candidatus Woesebacteria bacterium	3		Bacteria	Bacteroidota	Bacteroidia	Bacteroidales	Bacteroidaceae	Bacteroides	Bacteroides sp. HF-4919	1		Bacteria	Proteobacteria	Betaproteobacteria	Burkholderiales	Comamonadaceae	Acidovorax	Acidovorax sp. 59	549
Bacteria	Candidatus Yanofskybacteria	NA	NA	NA	NA	Candidatus Yanofskybacteria bacterium RIFCSPLOWO2_01_FULL_49_17	1		Bacteria	Bacteroidota	Bacteroidia	Bacteroidales	Bacteroidaceae	Bacteroides	Bacteroides stercoris	3		Bacteria	Proteobacteria	Betaproteobacteria	Burkholderiales	Comamonadaceae	Acidovorax	Acidovorax sp. 5MLIR	292
Bacteria	Bacteroidota	Flavobacteriia	Flavobacteriales	Flavobacteriaceae	Capnocytophaga	NA	1		Bacteria	Bacteroidota	Bacteroidia	Bacteroidales	Bacteroidaceae	Bacteroides	Bacteroides thetaiotaomicron	3		Bacteria	Proteobacteria	Betaproteobacteria	Burkholderiales	Comamonadaceae	Acidovorax	Acidovorax sp. 62	3851
Bacteria	Bacteroidota	Flavobacteriia	Flavobacteriales	Flavobacteriaceae	Capnocytophaga	Capnocytophaga canimorsus	2		Bacteria	Bacteroidota	Bacteroidia	Bacteroidales	Bacteroidaceae	Bacteroides	Bacteroides uniformis	7		Bacteria	Proteobacteria	Betaproteobacteria	Burkholderiales	Comamonadaceae	Acidovorax	Acidovorax sp. 65-7	671
Bacteria	Bacteroidota	Flavobacteriia	Flavobacteriales	Flavobacteriaceae	Capnocytophaga	Capnocytophaga sputigena	1		Bacteria	Bacteroidota	Bacteroidia	Bacteroidales	Bacteroidaceae	Bacteroides	Bacteroides xylanisolvens	1		Bacteria	Proteobacteria	Betaproteobacteria	Burkholderiales	Comamonadaceae	Acidovorax	Acidovorax sp. 69	4888
Bacteria	Firmicutes	Clostridia	Eubacteriales	Oscillospiraceae	Caproiciproducens	Caproiciproducens sp. MSJ-32	1		Bacteria	Bacteroidota	NA	NA	NA	NA	Bacteroidetes bacterium	84		Bacteria	Proteobacteria	Betaproteobacteria	Burkholderiales	Comamonadaceae	Acidovorax	Acidovorax sp. 75	1
Bacteria	Bacteroidota	Bacteroidia	Marinilabiliales	Marinilabiliaceae	Carboxylicivirga	Carboxylicivirga marina	1		Bacteria	Bacteroidota	NA	NA	NA	NA	Bacteroidetes bacterium 4572_128	2		Bacteria	Proteobacteria	Betaproteobacteria	Burkholderiales	Comamonadaceae	Acidovorax	Acidovorax sp. 93	3712
Bacteria	Bacteroidota	Bacteroidia	Marinilabiliales	Marinilabiliaceae	Carboxylicivirga	Carboxylicivirga sp. M1479	1		Bacteria	Bacteroidota	NA	NA	NA	NA	Bacteroidetes bacterium ADurb.Bin028	1		Bacteria	Proteobacteria	Betaproteobacteria	Burkholderiales	Comamonadaceae	Acidovorax	Acidovorax sp. 94	3734
Bacteria	Proteobacteria	Gammaproteobacteria	Cardiobacteriales	Cardiobacteriaceae	Cardiobacterium	Cardiobacterium sp. Marseille-Q4385	1		Bacteria	Bacteroidota	NA	NA	NA	NA	Bacteroidetes bacterium ADurb.Bin302	1		Bacteria	Proteobacteria	Betaproteobacteria	Burkholderiales	Comamonadaceae	Acidovorax	Acidovorax sp. 99	3624
Bacteria	Proteobacteria	Gammaproteobacteria	Cardiobacteriales	Cardiobacteriaceae	Cardiobacterium	Cardiobacterium valvarum	1		Bacteria	Bacteroidota	NA	NA	NA	NA	Bacteroidetes bacterium ADurb.BinA261	1		Bacteria	Proteobacteria	Betaproteobacteria	Burkholderiales	Comamonadaceae	Acidovorax	Acidovorax sp. ACV01	4420
Bacteria	Firmicutes	Bacilli	Lactobacillales	Carnobacteriaceae	Carnobacterium	Carnobacterium maltaromaticum	4		Bacteria	Bacteroidota	NA	NA	NA	NA	Bacteroidetes bacterium CG12_big_fil_rev_8_21_14_0_65_60_17	1		Bacteria	Proteobacteria	Betaproteobacteria	Burkholderiales	Comamonadaceae	Acidovorax	Acidovorax sp. ACV02	3198
Bacteria	Firmicutes	Bacilli	Lactobacillales	Carnobacteriaceae	Carnobacterium	Carnobacterium sp.	1		Bacteria	Bacteroidota	NA	NA	NA	NA	Bacteroidetes bacterium GWA2_31_9	1		Bacteria	Proteobacteria	Betaproteobacteria	Burkholderiales	Comamonadaceae	Acidovorax	Acidovorax sp. AR23	2
Bacteria	Firmicutes	Bacilli	Bacillales	Planococcaceae	Caryophanon	Caryophanon tenue	1		Bacteria	Bacteroidota	NA	NA	NA	NA	Bacteroidetes bacterium GWA2_42_15	1		Bacteria	Proteobacteria	Betaproteobacteria	Burkholderiales	Comamonadaceae	Acidovorax	Acidovorax sp. AR24	1
Bacteria	Proteobacteria	Gammaproteobacteria	Alteromonadales	Alteromonadaceae	Catenovulum	Catenovulum agarivorans	2		Bacteria	Bacteroidota	NA	NA	NA	NA	Bacteroidetes bacterium GWB2_41_8	1		Bacteria	Proteobacteria	Betaproteobacteria	Burkholderiales	Comamonadaceae	Acidovorax	Acidovorax sp. AR25	2
Bacteria	Proteobacteria	Gammaproteobacteria	Alteromonadales	Alteromonadaceae	Catenovulum	Catenovulum sediminis	1		Bacteria	Bacteroidota	NA	NA	NA	NA	Bacteroidetes bacterium GWF2_33_38	1		Bacteria	Proteobacteria	Betaproteobacteria	Burkholderiales	Comamonadaceae	Acidovorax	Acidovorax sp. B0054	1
Bacteria	Proteobacteria	Gammaproteobacteria	Alteromonadales	Alteromonadaceae	Catenovulum	Catenovulum sp. 2E275	1		Bacteria	Bacteroidota	NA	NA	NA	NA	Bacteroidetes bacterium GWF2_38_335	1		Bacteria	Proteobacteria	Betaproteobacteria	Burkholderiales	Comamonadaceae	Acidovorax	Acidovorax sp. B0447	1
Bacteria	Firmicutes	Clostridia	Eubacteriales	Lachnospiraceae	Catonella	Catonella massiliensis	2		Bacteria	Bacteroidota	NA	NA	NA	NA	Bacteroidetes bacterium HGW-Bacteroidetes-6	1		Bacteria	Proteobacteria	Betaproteobacteria	Burkholderiales	Comamonadaceae	Acidovorax	Acidovorax sp. B-206	1
Bacteria	Firmicutes	Clostridia	Eubacteriales	Lachnospiraceae	Catonella	Catonella sp.	1		Bacteria	Bacteroidota	NA	NA	NA	NA	Bacteroidetes bacterium MED-G13	1		Bacteria	Proteobacteria	Betaproteobacteria	Burkholderiales	Comamonadaceae	Acidovorax	Acidovorax sp. BA3	1
Bacteria	Proteobacteria	Alphaproteobacteria	Caulobacterales	NA	NA	Caulobacterales bacterium	1		Bacteria	Bacteroidota	NA	NA	NA	NA	Bacteroidetes bacterium MED-G20	1		Bacteria	Proteobacteria	Betaproteobacteria	Burkholderiales	Comamonadaceae	Acidovorax	Acidovorax sp. Be4	4493
Bacteria	Fusobacteria	Fusobacteriia	Fusobacteriales	Leptotrichiaceae	Caviibacter	Caviibacter abscessus	1		Bacteria	Bacteroidota	NA	NA	NA	NA	Bacteroidetes bacterium RIFCSPLOWO2_02_FULL_36_8	1		Bacteria	Proteobacteria	Betaproteobacteria	Burkholderiales	Comamonadaceae	Acidovorax	Acidovorax sp. BoFeN1	3234
Bacteria	Bacteroidota	Cytophagia	Cytophagales	Cyclobacteriaceae	Cecembia	Cecembia lonarensis	2		Bacteria	Bacteroidota	NA	NA	NA	NA	Bacteroidetes bacterium RIFCSPLOWO2_12_FULL_31_6	1		Bacteria	Proteobacteria	Betaproteobacteria	Burkholderiales	Comamonadaceae	Acidovorax	Acidovorax sp. C34	1
Bacteria	Bacteroidota	Cytophagia	Cytophagales	Cyclobacteriaceae	Cecembia	Cecembia lonarensis LW9	1		Bacteria	Bacteroidota	NA	NA	NA	NA	Bacteroidetes bacterium RIFOXYA12_FULL_33_9	1		Bacteria	Proteobacteria	Betaproteobacteria	Burkholderiales	Comamonadaceae	Acidovorax	Acidovorax sp. CCYZU-2555	5808
Bacteria	Proteobacteria	Gammaproteobacteria	Enterobacterales	Enterobacteriaceae	Cedecea	Cedecea neteri	2		Bacteria	Bacteroidota	NA	NA	NA	NA	Bacteroidetes bacterium SW_4_67_19	1		Bacteria	Proteobacteria	Betaproteobacteria	Burkholderiales	Comamonadaceae	Acidovorax	Acidovorax sp. CF316	7531
Bacteria	Bacteroidota	Flavobacteriia	Flavobacteriales	Flavobacteriaceae	Cellulophaga	Cellulophaga sp. Hel_I_12	1		Bacteria	NA	NA	NA	NA	NA	Bacteroidetes/Chlorobi group bacterium ChocPot_Mid	1		Bacteria	Proteobacteria	Betaproteobacteria	Burkholderiales	Comamonadaceae	Acidovorax	Acidovorax sp. CHX100	3
Bacteria	Firmicutes	Clostridia	Eubacteriales	Lachnospiraceae	Cellulosilyticum	Cellulosilyticum sp. I15G10I2	1		Bacteria	NA	NA	NA	NA	NA	Bacteroidetes/Chlorobi group bacterium MS-B_bin-24	1		Bacteria	Proteobacteria	Betaproteobacteria	Burkholderiales	Comamonadaceae	Acidovorax	Acidovorax sp. D4N7	324
Bacteria	Firmicutes	Clostridia	Eubacteriales	Lachnospiraceae	Cellulosilyticum	Cellulosilyticum sp. WCF-2	1		Bacteria	NA	NA	NA	NA	NA	Bacteroidetes/Chlorobi group bacterium Naka2016	1		Bacteria	Proteobacteria	Betaproteobacteria	Burkholderiales	Comamonadaceae	Acidovorax	Acidovorax sp. enrichment culture clone VNR7	1
Bacteria	Proteobacteria	Gammaproteobacteria	Cellvibrionales	Cellvibrionaceae	Cellvibrio	Cellvibrio japonicus	1		Bacteria	Bacteroidota	Bacteroidia	NA	NA	NA	Bacteroidia bacterium	15		Bacteria	Proteobacteria	Betaproteobacteria	Burkholderiales	Comamonadaceae	Acidovorax	Acidovorax sp. FJL06	4700
Bacteria	Proteobacteria	Gammaproteobacteria	Cellvibrionales	NA	NA	Cellvibrionales bacterium	2		Bacteria	Firmicutes	Bacilli	Bacillales	Thermoactinomycetaceae	Baia	Baia soyae	1		Bacteria	Proteobacteria	Betaproteobacteria	Burkholderiales	Comamonadaceae	Acidovorax	Acidovorax sp. GW101-3H11	4975
Bacteria	Firmicutes	Bacilli	Bacillales	Bacillaceae	Cerasibacillus	Cerasibacillus terrae	1		Bacteria	Actinobacteria	Actinomycetia	Streptosporangiales	Streptosporangiaceae	Bailinhaonella	Bailinhaonella thermotolerans	3		Bacteria	Proteobacteria	Betaproteobacteria	Burkholderiales	Comamonadaceae	Acidovorax	Acidovorax sp. GW2	10
Bacteria	Fusobacteria	Fusobacteriia	Fusobacteriales	Fusobacteriaceae	Cetobacterium	Cetobacterium ceti	1		Bacteria	Aquificae	Aquificae	Desulfurobacteriales	Desulfurobacteriaceae	Balnearium	Balnearium lithotrophicum	1		Bacteria	Proteobacteria	Betaproteobacteria	Burkholderiales	Comamonadaceae	Acidovorax	Acidovorax sp. HDW3	2943
Bacteria	Fusobacteria	Fusobacteriia	Fusobacteriales	Fusobacteriaceae	Cetobacterium	Cetobacterium sp.	1		Bacteria	Balneolaeota	Balneolia	Balneolales	Balneolaceae	NA	Balneolaceae bacterium	4		Bacteria	Proteobacteria	Betaproteobacteria	Burkholderiales	Comamonadaceae	Acidovorax	Acidovorax sp. HMWF018	4388
Bacteria	Fusobacteria	Fusobacteriia	Fusobacteriales	Fusobacteriaceae	Cetobacterium	Cetobacterium sp. ZOR0034	1		Bacteria	Balneolaeota	Balneolia	Balneolales	Balneolaceae	Balneola	Balneola sp.	1		Bacteria	Proteobacteria	Betaproteobacteria	Burkholderiales	Comamonadaceae	Acidovorax	Acidovorax sp. HMWF029	4565
Bacteria	Fusobacteria	Fusobacteriia	Fusobacteriales	Fusobacteriaceae	Cetobacterium	Cetobacterium sp. ZWU0022	1		Bacteria	Balneolaeota	Balneolia	NA	NA	NA	Balneolia bacterium	1		Bacteria	Proteobacteria	Betaproteobacteria	Burkholderiales	Comamonadaceae	Acidovorax	Acidovorax sp. IB03	3338
Bacteria	Bacteroidota	Flavobacteriia	Flavobacteriales	Flavobacteriaceae	Changchengzhania	Changchengzhania lutea	1		Bacteria	Firmicutes	Clostridia	Eubacteriales	Lachnospiraceae	Bariatricus	Bariatricus massiliensis	1		Bacteria	Proteobacteria	Betaproteobacteria	Burkholderiales	Comamonadaceae	Acidovorax	Acidovorax sp. JG5	2835
Bacteria	Firmicutes	Bacilli	Bacillales	Paenibacillaceae	Chengkuizengella	Chengkuizengella marina	1		Bacteria	Bacteroidota	Bacteroidia	Bacteroidales	Barnesiellaceae	Barnesiella	Barnesiella sp. ET7	1		Bacteria	Proteobacteria	Betaproteobacteria	Burkholderiales	Comamonadaceae	Acidovorax	Acidovorax sp. JHL-3	2795
Bacteria	Proteobacteria	Betaproteobacteria	Burkholderiales	Burkholderiaceae	Chitinimonas	Chitinimonas sp. BJB300	3		Bacteria	Proteobacteria	Oligoflexia	Bdellovibrionales	Bdellovibrionaceae	Bdellovibrio	Bdellovibrio bacteriovorus	1		Bacteria	Proteobacteria	Betaproteobacteria	Burkholderiales	Comamonadaceae	Acidovorax	Acidovorax sp. JHL-9	3212
Bacteria	Fibrobacteres	Chitinivibrionia	Chitinivibrionales	NA	NA	Chitinivibrionales bacterium	1		Bacteria	Proteobacteria	Oligoflexia	Bdellovibrionales	Bdellovibrionaceae	NA	Bdellovibrionaceae bacterium	7		Bacteria	Proteobacteria	Betaproteobacteria	Burkholderiales	Comamonadaceae	Acidovorax	Acidovorax sp. JMULE5	3982
Bacteria	Proteobacteria	Betaproteobacteria	NA	NA	Chitinivorax	Chitinivorax sp. B	1		Bacteria	Proteobacteria	Oligoflexia	Bdellovibrionales	NA	NA	Bdellovibrionales bacterium	6		Bacteria	Proteobacteria	Betaproteobacteria	Burkholderiales	Comamonadaceae	Acidovorax	Acidovorax sp. JS42	2264
Bacteria	Proteobacteria	Betaproteobacteria	NA	NA	Chitinivorax	Chitinivorax tropicus	1		Bacteria	Proteobacteria	Oligoflexia	Bdellovibrionales	Bdellovibrionaceae	Bdellovibrio	Bdellovibrio sp.	1		Bacteria	Proteobacteria	Betaproteobacteria	Burkholderiales	Comamonadaceae	Acidovorax	Acidovorax sp. JS773	2
Bacteria	Bacteroidota	Chitinophagia	Chitinophagales	Chitinophagaceae	Chitinophaga	Chitinophaga agri	1		Bacteria	Proteobacteria	Oligoflexia	Bdellovibrionales	Bdellovibrionaceae	Bdellovibrio	Bdellovibrio sp. ArHS	1		Bacteria	Proteobacteria	Betaproteobacteria	Burkholderiales	Comamonadaceae	Acidovorax	Acidovorax sp. JS776	1
Bacteria	Bacteroidota	Chitinophagia	Chitinophagales	Chitinophagaceae	Chitinophaga	Chitinophaga alhagiae	2		Bacteria	Proteobacteria	Oligoflexia	Bdellovibrionales	Bdellovibrionaceae	Bdellovibrio	Bdellovibrio sp. qaytius	1		Bacteria	Proteobacteria	Betaproteobacteria	Burkholderiales	Comamonadaceae	Acidovorax	Acidovorax sp. JS777	1
Bacteria	Bacteroidota	Chitinophagia	Chitinophagales	Chitinophagaceae	Chitinophaga	Chitinophaga arvensicola	1		Bacteria	Proteobacteria	Alphaproteobacteria	Hyphomicrobiales	Beijerinckiaceae	NA	Beijerinckiaceae bacterium	1		Bacteria	Proteobacteria	Betaproteobacteria	Burkholderiales	Comamonadaceae	Acidovorax	Acidovorax sp. K2F	3218
Bacteria	Bacteroidota	Chitinophagia	Chitinophagales	Chitinophagaceae	NA	Chitinophagaceae bacterium	19		Bacteria	Proteobacteria	Alphaproteobacteria	Hyphomicrobiales	Beijerinckiaceae	NA	Beijerinckiaceae bacterium RH CH11	1		Bacteria	Proteobacteria	Betaproteobacteria	Burkholderiales	Comamonadaceae	Acidovorax	Acidovorax sp. KKS102	4418
Bacteria	Bacteroidota	Chitinophagia	Chitinophagales	Chitinophagaceae	Chitinophaga	Chitinophaga chungangae	1		Bacteria	Proteobacteria	Alphaproteobacteria	Hyphomicrobiales	Beijerinckiaceae	Beijerinckia	Beijerinckia sp. L45	1		Bacteria	Proteobacteria	Betaproteobacteria	Burkholderiales	Comamonadaceae	Acidovorax	Acidovorax sp. Leaf160	4676
Bacteria	Bacteroidota	Chitinophagia	Chitinophagales	Chitinophagaceae	Chitinophaga	Chitinophaga ginsengisegetis	1		Bacteria	Bacteroidota	Cytophagia	Cytophagales	Cyclobacteriaceae	Belliella	Belliella aquatica	3		Bacteria	Proteobacteria	Betaproteobacteria	Burkholderiales	Comamonadaceae	Acidovorax	Acidovorax sp. Leaf191	83
Bacteria	Bacteroidota	Chitinophagia	Chitinophagales	NA	NA	Chitinophagales bacterium	6		Bacteria	Bacteroidota	Cytophagia	Cytophagales	Cyclobacteriaceae	Belliella	Belliella baltica	1		Bacteria	Proteobacteria	Betaproteobacteria	Burkholderiales	Comamonadaceae	Acidovorax	Acidovorax sp. Leaf73	3372
Bacteria	Bacteroidota	Chitinophagia	Chitinophagales	Chitinophagaceae	Chitinophaga	Chitinophaga oryzae	2		Bacteria	Bacteroidota	Cytophagia	Cytophagales	Cyclobacteriaceae	Belliella	Belliella buryatensis	1		Bacteria	Proteobacteria	Betaproteobacteria	Burkholderiales	Comamonadaceae	Acidovorax	Acidovorax sp. Leaf76	766
Bacteria	Bacteroidota	Chitinophagia	Chitinophagales	Chitinophagaceae	Chitinophaga	Chitinophaga pinensis	2		Bacteria	Bacteroidota	Cytophagia	Cytophagales	Cyclobacteriaceae	Belliella	Belliella kenyensis	2		Bacteria	Proteobacteria	Betaproteobacteria	Burkholderiales	Comamonadaceae	Acidovorax	Acidovorax sp. Leaf78	5341
Bacteria	Bacteroidota	Chitinophagia	Chitinophagales	Chitinophagaceae	Chitinophaga	Chitinophaga polysaccharea	1		Bacteria	Bacteroidota	Cytophagia	Cytophagales	Cyclobacteriaceae	Belliella	Belliella pelovolcani	2		Bacteria	Proteobacteria	Betaproteobacteria	Burkholderiales	Comamonadaceae	Acidovorax	Acidovorax sp. Leaf84	663
Bacteria	Bacteroidota	Chitinophagia	Chitinophagales	Chitinophagaceae	Chitinophaga	Chitinophaga rhizophila	1		Bacteria	Bacteroidota	Cytophagia	Cytophagales	Cyclobacteriaceae	Belliella	Belliella sp. DSM 111904	1		Bacteria	Proteobacteria	Betaproteobacteria	Burkholderiales	Comamonadaceae	Acidovorax	Acidovorax sp. MR-S7	5522
Bacteria	Bacteroidota	Chitinophagia	Chitinophagales	Chitinophagaceae	Chitinophaga	Chitinophaga sancti	1		Bacteria	Bacteroidota	Cytophagia	Cytophagales	Cyclobacteriaceae	Belliella	Belliella sp. R4-6	1		Bacteria	Proteobacteria	Betaproteobacteria	Burkholderiales	Comamonadaceae	Acidovorax	Acidovorax sp. MUL2G8	4
Bacteria	Bacteroidota	Chitinophagia	Chitinophagales	Chitinophagaceae	Chitinophaga	Chitinophaga silvisoli	1		Bacteria	Candidatus Berkelbacteria	NA	NA	NA	NA	Berkelbacteria bacterium GW2011_GWE1_39_12	1		Bacteria	Proteobacteria	Betaproteobacteria	Burkholderiales	Comamonadaceae	Acidovorax	Acidovorax sp. NB1	5411
Bacteria	Bacteroidota	Chitinophagia	Chitinophagales	Chitinophagaceae	Chitinophaga	Chitinophaga sp.	1		Bacteria	Bacteroidota	Cytophagia	Cytophagales	Bernardetiaceae	Bernardetia	Bernardetia litoralis	1		Bacteria	Proteobacteria	Betaproteobacteria	Burkholderiales	Comamonadaceae	Acidovorax	Acidovorax sp. NC3L-63c	1
Bacteria	Bacteroidota	Chitinophagia	Chitinophagales	Chitinophagaceae	Chitinophaga	Chitinophaga sp. S165	1		Bacteria	Proteobacteria	Betaproteobacteria	NA	NA	NA	Betaproteobacteria bacterium	10		Bacteria	Proteobacteria	Betaproteobacteria	Burkholderiales	Comamonadaceae	Acidovorax	Acidovorax sp. NO-1	4336
Bacteria	Bacteroidota	Chitinophagia	Chitinophagales	Chitinophagaceae	Chitinophaga	Chitinophaga sp. YR573	1		Bacteria	Proteobacteria	Betaproteobacteria	NA	NA	NA	Betaproteobacteria bacterium SG8_40	1		Bacteria	Proteobacteria	Betaproteobacteria	Burkholderiales	Comamonadaceae	Acidovorax	Acidovorax sp. Q(2010)	1
Bacteria	Bacteroidota	Chitinophagia	Chitinophagales	Chitinophagaceae	Chitinophaga	Chitinophaga sp. YR627	1		Bacteria	Firmicutes	Clostridia	Thermosediminibacterales	Tepidanaerobacteraceae	Biomaibacter	Biomaibacter acetigenes	1		Bacteria	Proteobacteria	Betaproteobacteria	Burkholderiales	Comamonadaceae	Acidovorax	Acidovorax sp. R12-10	1
Bacteria	Bacteroidota	Chitinophagia	Chitinophagales	Chitinophagaceae	Chitinophaga	Chitinophaga vietnamensis	1		Bacteria	Bacteroidota	Flavobacteriia	Flavobacteriales	Flavobacteriaceae	Bizionia	Bizionia saleffrena	2		Bacteria	Proteobacteria	Betaproteobacteria	Burkholderiales	Comamonadaceae	Acidovorax	Acidovorax sp. R-24336	1
Bacteria	Chlamydiae	NA	NA	NA	NA	Chlamydiae bacterium	2		Bacteria	Bacteroidota	Flavobacteriia	Flavobacteriales	Flavobacteriaceae	Bizionia	Bizionia sp.	1		Bacteria	Proteobacteria	Betaproteobacteria	Burkholderiales	Comamonadaceae	Acidovorax	Acidovorax sp. R-24667	1
Bacteria	Chlamydiae	NA	NA	NA	NA	Chlamydiae bacterium RIFCSPHIGHO2_12_FULL_49_11	1		Bacteria	Acidobacteria	Blastocatellia	NA	NA	NA	Blastocatellia bacterium	3		Bacteria	Proteobacteria	Betaproteobacteria	Burkholderiales	Comamonadaceae	Acidovorax	Acidovorax sp. R-25052	2
Bacteria	Chlamydiae	Chlamydiia	Chlamydiales	Chlamydiaceae	Chlamydia	Chlamydia sp. 32-24	1		Bacteria	Acidobacteria	Blastocatellia	NA	NA	NA	Blastocatellia bacterium AA13	1		Bacteria	Proteobacteria	Betaproteobacteria	Burkholderiales	Comamonadaceae	Acidovorax	Acidovorax sp. R-25074	1
Bacteria	Chlamydiae	Chlamydiia	Chlamydiales	Chlamydiaceae	Chlamydia	Chlamydia trachomatis	1		Bacteria	Proteobacteria	Alphaproteobacteria	Hyphomicrobiales	Blastochloridaceae	Blastochloris	Blastochloris sulfoviridis	2		Bacteria	Proteobacteria	Betaproteobacteria	Burkholderiales	Comamonadaceae	Acidovorax	Acidovorax sp. R-25212	1
Bacteria	Acidobacteria	Blastocatellia	NA	NA	Chloracidobacterium	Chloracidobacterium sp.	1		Bacteria	Bacteroidota	Flavobacteriia	Flavobacteriales	Blattabacteriaceae	Blattabacterium	Blattabacterium cuenoti	1		Bacteria	Proteobacteria	Betaproteobacteria	Burkholderiales	Comamonadaceae	Acidovorax	Acidovorax sp. R-26831	1
Bacteria	Chlorobi	Chlorobia	Chlorobiales	Chlorobiaceae	NA	Chlorobiaceae bacterium	5		Bacteria	Firmicutes	Clostridia	Eubacteriales	Lachnospiraceae	Blautia	Blautia	2		Bacteria	Proteobacteria	Betaproteobacteria	Burkholderiales	Comamonadaceae	Acidovorax	Acidovorax sp. R-27044	1
Bacteria	Chlorobi	Chlorobia	Chlorobiales	NA	NA	Chlorobiales bacterium	3		Bacteria	Firmicutes	Clostridia	Eubacteriales	Lachnospiraceae	Blautia	Blautia coccoides	1		Bacteria	Proteobacteria	Betaproteobacteria	Burkholderiales	Comamonadaceae	Acidovorax	Acidovorax sp. RAC01	4379
Bacteria	Chlorobi	NA	NA	NA	NA	Chlorobi bacterium	1		Bacteria	Firmicutes	Clostridia	Eubacteriales	Lachnospiraceae	Blautia	Blautia faecicola	1		Bacteria	Proteobacteria	Betaproteobacteria	Burkholderiales	Comamonadaceae	Acidovorax	Acidovorax sp. Root217	5682
Bacteria	Chlorobi	Chlorobia	Chlorobiales	Chlorobiaceae	Chlorobium	Chlorobium chlorochromatii CaD3	1		Bacteria	Firmicutes	Clostridia	Eubacteriales	Lachnospiraceae	Blautia	Blautia luti	1		Bacteria	Proteobacteria	Betaproteobacteria	Burkholderiales	Comamonadaceae	Acidovorax	Acidovorax sp. Root219	5636
Bacteria	Chlorobi	Chlorobia	Chlorobiales	Chlorobiaceae	Chlorobium	Chlorobium limicola	1		Bacteria	Firmicutes	Clostridia	Eubacteriales	Lachnospiraceae	Blautia	Blautia producta	3		Bacteria	Proteobacteria	Betaproteobacteria	Burkholderiales	Comamonadaceae	Acidovorax	Acidovorax sp. Root267	3756
Bacteria	Chlorobi	Chlorobia	Chlorobiales	Chlorobiaceae	Chlorobium	Chlorobium phaeobacteroides	2		Bacteria	Firmicutes	Clostridia	Eubacteriales	Lachnospiraceae	Blautia	Blautia sp.	5		Bacteria	Proteobacteria	Betaproteobacteria	Burkholderiales	Comamonadaceae	Acidovorax	Acidovorax sp. Root275	3543
Bacteria	Chlorobi	Chlorobia	Chlorobiales	Chlorobiaceae	Chlorobium	Chlorobium phaeobacteroides BS1	1		Bacteria	Firmicutes	Clostridia	Eubacteriales	Lachnospiraceae	Blautia	Blautia sp. An249	1		Bacteria	Proteobacteria	Betaproteobacteria	Burkholderiales	Comamonadaceae	Acidovorax	Acidovorax sp. Root402	3323
Bacteria	Chlorobi	Chlorobia	Chlorobiales	Chlorobiaceae	Chlorobium	Chlorobium sp.	1		Bacteria	Firmicutes	Clostridia	Eubacteriales	Lachnospiraceae	Blautia	Blautia sp. BIOML-A1	1		Bacteria	Proteobacteria	Betaproteobacteria	Burkholderiales	Comamonadaceae	Acidovorax	Acidovorax sp. Root568	3135
Bacteria	Chlorobi	Chlorobia	Chlorobiales	Chlorobiaceae	Chlorobium	Chlorobium sp. N1	1		Bacteria	Firmicutes	Clostridia	Eubacteriales	Lachnospiraceae	Blautia	Blautia sp. CAG:257	1		Bacteria	Proteobacteria	Betaproteobacteria	Burkholderiales	Comamonadaceae	Acidovorax	Acidovorax sp. Root70	3288
Bacteria	Chloroflexi	Chloroflexia	NA	NA	NA	Chloroflexia bacterium	1		Bacteria	Firmicutes	Clostridia	Eubacteriales	Lachnospiraceae	Blautia	Blautia sp. M29	3		Bacteria	Proteobacteria	Betaproteobacteria	Burkholderiales	Comamonadaceae	Acidovorax	Acidovorax sp. SA1	2
Bacteria	Chloroflexi	NA	NA	NA	NA	Chloroflexi bacterium	52		Bacteria	Firmicutes	Clostridia	Eubacteriales	Lachnospiraceae	Blautia	Blautia sp. Marseille-P3201T	1		Bacteria	Proteobacteria	Betaproteobacteria	Burkholderiales	Comamonadaceae	Acidovorax	Acidovorax sp. SCN 65-108	3189
Bacteria	Chloroflexi	NA	NA	NA	NA	Chloroflexi bacterium 13_1_20CM_66_33	1		Bacteria	Firmicutes	Clostridia	Eubacteriales	Lachnospiraceae	Blautia	Blautia sp. MSK22_86	1		Bacteria	Proteobacteria	Betaproteobacteria	Burkholderiales	Comamonadaceae	Acidovorax	Acidovorax sp. SCN 65-28	551
Bacteria	Chloroflexi	NA	NA	NA	NA	Chloroflexi bacterium HGW-Chloroflexi-6	1		Bacteria	Firmicutes	Clostridia	Eubacteriales	Lachnospiraceae	Blautia	Blautia wexlerae	5		Bacteria	Proteobacteria	Betaproteobacteria	Burkholderiales	Comamonadaceae	Acidovorax	Acidovorax sp. SCN 68-22	1828
Bacteria	Firmicutes	Clostridia	Eubacteriales	Christensenellaceae	Christensenella	Christensenella minuta	1		Bacteria	Firmicutes	Bacilli	Lactobacillales	Lactobacillaceae	Bombilactobacillus	Bombilactobacillus bombi	1		Bacteria	Proteobacteria	Betaproteobacteria	Burkholderiales	Comamonadaceae	Acidovorax	Acidovorax sp. SD340	2574
Bacteria	Proteobacteria	Gammaproteobacteria	Chromatiales	Chromatiaceae	NA	NA	1		Bacteria	Proteobacteria	Betaproteobacteria	Burkholderiales	Alcaligenaceae	Bordetella	Bordetella avium	2		Bacteria	Proteobacteria	Betaproteobacteria	Burkholderiales	Comamonadaceae	Acidovorax	Acidovorax sp. sic0104	5675
Bacteria	Proteobacteria	Gammaproteobacteria	Chromatiales	NA	NA	Chromatiales bacterium RIFOXYA1_FULL_46_5	1		Bacteria	Proteobacteria	Betaproteobacteria	Burkholderiales	Alcaligenaceae	Bordetella	Bordetella holmesii	2		Bacteria	Proteobacteria	Betaproteobacteria	Burkholderiales	Comamonadaceae	Acidovorax	Acidovorax sp. sif0613	62
Bacteria	Proteobacteria	Betaproteobacteria	Neisseriales	Chromobacteriaceae	Chromobacterium	Chromobacterium haemolyticum	1		Bacteria	Proteobacteria	Betaproteobacteria	Burkholderiales	Alcaligenaceae	Bordetella	Bordetella holmesii H558	1		Bacteria	Proteobacteria	Betaproteobacteria	Burkholderiales	Comamonadaceae	Acidovorax	Acidovorax sp. sif0632	476
Bacteria	Proteobacteria	Betaproteobacteria	Neisseriales	Chromobacteriaceae	Chromobacterium	Chromobacterium vaccinii	1		Bacteria	Proteobacteria	Betaproteobacteria	Burkholderiales	Alcaligenaceae	Bordetella	Bordetella sp. 02P26C-1	1		Bacteria	Proteobacteria	Betaproteobacteria	Burkholderiales	Comamonadaceae	Acidovorax	Acidovorax sp. sif0715	66
Bacteria	Bacteroidota	Flavobacteriia	Flavobacteriales	Weeksellaceae	Chryseobacterium	Chryseobacterium aquaticum	1		Bacteria	Proteobacteria	Betaproteobacteria	Burkholderiales	Alcaligenaceae	Bordetella	Bordetella sp. 15P40C-2	1		Bacteria	Proteobacteria	Betaproteobacteria	Burkholderiales	Comamonadaceae	Acidovorax	Acidovorax sp. sif0732	623
Bacteria	Bacteroidota	Flavobacteriia	Flavobacteriales	Weeksellaceae	Chryseobacterium	Chryseobacterium arthrosphaerae	2		Bacteria	Spirochaetes	Spirochaetia	Spirochaetales	Borreliaceae	Borrelia	Borrelia hermsii	4		Bacteria	Proteobacteria	Betaproteobacteria	Burkholderiales	Comamonadaceae	Acidovorax	Acidovorax sp. sif1233	3857
Bacteria	Bacteroidota	Flavobacteriia	Flavobacteriales	Weeksellaceae	Chryseobacterium	Chryseobacterium carnipullorum	1		Bacteria	Spirochaetes	Spirochaetia	Spirochaetales	Borreliaceae	Borrelia	Borrelia miyamotoi	1		Bacteria	Proteobacteria	Betaproteobacteria	Burkholderiales	Comamonadaceae	Acidovorax	Acidovorax sp. sk40	1
Bacteria	Bacteroidota	Flavobacteriia	Flavobacteriales	Weeksellaceae	Chryseobacterium	Chryseobacterium faecale	1		Bacteria	Spirochaetes	Spirochaetia	Spirochaetales	Borreliaceae	Borrelia	Borrelia puertoricensis	1		Bacteria	Proteobacteria	Betaproteobacteria	Burkholderiales	Comamonadaceae	Acidovorax	Acidovorax sp. SRB_14	2601
Bacteria	Bacteroidota	Flavobacteriia	Flavobacteriales	Weeksellaceae	Chryseobacterium	Chryseobacterium gleum	1		Bacteria	Proteobacteria	Alphaproteobacteria	Hyphomicrobiales	Boseaceae	Bosea	Bosea sp. 124	1		Bacteria	Proteobacteria	Betaproteobacteria	Burkholderiales	Comamonadaceae	Acidovorax	Acidovorax sp. SRB_24	3268
Bacteria	Bacteroidota	Flavobacteriia	Flavobacteriales	Weeksellaceae	Chryseobacterium	Chryseobacterium lactis	1		Bacteria	Proteobacteria	Alphaproteobacteria	Hyphomicrobiales	Boseaceae	Bosea	Bosea sp. AS-1	1		Bacteria	Proteobacteria	Betaproteobacteria	Burkholderiales	Comamonadaceae	Acidovorax	Acidovorax sp. ST3	3819
Bacteria	Bacteroidota	Flavobacteriia	Flavobacteriales	Weeksellaceae	Chryseobacterium	Chryseobacterium mulctrae	1		Bacteria	Proteobacteria	Alphaproteobacteria	Rhodobacterales	Rhodobacteraceae	Boseongicola	Boseongicola sp.	1		Bacteria	Proteobacteria	Betaproteobacteria	Burkholderiales	Comamonadaceae	Acidovorax	Acidovorax sp. Sy22HNO	1
Bacteria	Bacteroidota	Flavobacteriia	Flavobacteriales	Weeksellaceae	Chryseobacterium	Chryseobacterium shigense	1		Bacteria	Planctomycetota	Planctomycetia	Pirellulales	Lacipirellulaceae	Botrimarina	Botrimarina hoheduenensis	1		Bacteria	Proteobacteria	Betaproteobacteria	Burkholderiales	Comamonadaceae	Acidovorax	Acidovorax sp. T1	172
Bacteria	Bacteroidota	Flavobacteriia	Flavobacteriales	Weeksellaceae	Chryseobacterium	Chryseobacterium sp.	2		Bacteria	Bacteroidota	Cytophagia	Cytophagales	Hymenobacteraceae	Botryobacter	Botryobacter ruber	1		Bacteria	Proteobacteria	Betaproteobacteria	Burkholderiales	Comamonadaceae	Acidovorax	Acidovorax sp. T1m	264
Bacteria	Bacteroidota	Flavobacteriia	Flavobacteriales	Weeksellaceae	Chryseobacterium	Chryseobacterium sp. 52	1		Bacteria	Firmicutes	Clostridia	Eubacteriales	NA	Bovifimicola	Bovifimicola ammoniilytica	1		Bacteria	Proteobacteria	Betaproteobacteria	Burkholderiales	Comamonadaceae	Acidovorax	Acidovorax sp. TA2	1
Bacteria	Bacteroidota	Flavobacteriia	Flavobacteriales	Weeksellaceae	Chryseobacterium	Chryseobacterium sp. AG363	1		Bacteria	Proteobacteria	Gammaproteobacteria	Alteromonadales	Alteromonadaceae	Bowmanella	Bowmanella yangjiangensis	1		Bacteria	Proteobacteria	Betaproteobacteria	Burkholderiales	Comamonadaceae	Acidovorax	Acidovorax sp. TA35	1
Bacteria	Bacteroidota	Flavobacteriia	Flavobacteriales	Weeksellaceae	Chryseobacterium	Chryseobacterium sp. BLS98	1		Bacteria	Spirochaetes	Spirochaetia	Brachyspirales	Brachyspiraceae	Brachyspira	Brachyspira aalborgi	1		Bacteria	Proteobacteria	Betaproteobacteria	Burkholderiales	Comamonadaceae	Acidovorax	Acidovorax sp. TP4	1
Bacteria	Bacteroidota	Flavobacteriia	Flavobacteriales	Weeksellaceae	Chryseobacterium	Chryseobacterium sp. CCH4-E10	1		Bacteria	Spirochaetes	Spirochaetia	Brachyspirales	Brachyspiraceae	Brachyspira	Brachyspira hampsonii	6		Bacteria	Proteobacteria	Betaproteobacteria	Burkholderiales	Comamonadaceae	Acidovorax	Acidovorax sp. TS7	1
Bacteria	Bacteroidota	Flavobacteriia	Flavobacteriales	Weeksellaceae	Chryseobacterium	Chryseobacterium sp. G0186	2		Bacteria	Spirochaetes	Spirochaetia	Brachyspirales	Brachyspiraceae	Brachyspira	Brachyspira murdochii	6		Bacteria	Proteobacteria	Betaproteobacteria	Burkholderiales	Comamonadaceae	Acidovorax	Acidovorax sp. W1-6	2528
Bacteria	Bacteroidota	Flavobacteriia	Flavobacteriales	Weeksellaceae	Chryseobacterium	Chryseobacterium sp. G0240	1		Bacteria	Spirochaetes	Spirochaetia	Brachyspirales	Brachyspiraceae	Brachyspira	Brachyspira pilosicoli	17		Bacteria	Proteobacteria	Betaproteobacteria	Burkholderiales	Comamonadaceae	Acidovorax	Acidovorax sp. WB62	1
Bacteria	Bacteroidota	Flavobacteriia	Flavobacteriales	Weeksellaceae	Chryseobacterium	Chryseobacterium sp. HSC-36S06	1		Bacteria	Spirochaetes	Spirochaetia	Brachyspirales	Brachyspiraceae	Brachyspira	Brachyspira sp.	1		Bacteria	Proteobacteria	Betaproteobacteria	Burkholderiales	Comamonadaceae	Acidovorax	Acidovorax sp. YS12	4462
Bacteria	Bacteroidota	Flavobacteriia	Flavobacteriales	Weeksellaceae	Chryseobacterium	Chryseobacterium sp. ISL-6	1		Bacteria	Spirochaetes	Spirochaetia	Brachyspirales	Brachyspiraceae	Brachyspira	Brachyspira sp. G79	1		Bacteria	Proteobacteria	Betaproteobacteria	Burkholderiales	Comamonadaceae	Acidovorax	Acidovorax temperans	11275
Bacteria	Bacteroidota	Flavobacteriia	Flavobacteriales	Weeksellaceae	Chryseobacterium	Chryseobacterium sp. Leaf405	1		Bacteria	Spirochaetes	Spirochaetia	Brachyspirales	Brachyspiraceae	Brachyspira	Brachyspira sp. SAP_772	2		Bacteria	Proteobacteria	Betaproteobacteria	Burkholderiales	Comamonadaceae	Acidovorax	Acidovorax valerianellae	5422
Bacteria	Bacteroidota	Flavobacteriia	Flavobacteriales	Weeksellaceae	Chryseobacterium	Chryseobacterium viscerum	1		Bacteria	Spirochaetes	Spirochaetia	Brachyspirales	Brachyspiraceae	Brachyspira	Brachyspira suanatina	1		Bacteria	Proteobacteria	Betaproteobacteria	Burkholderiales	Comamonadaceae	Acidovorax	Acidovorax wautersii	8694
Bacteria	Firmicutes	Bacilli	Bacillales	Planococcaceae	Chryseomicrobium	Chryseomicrobium aureum	1		Bacteria	Proteobacteria	Deltaproteobacteria	Bradymonadales	NA	NA	Bradymonadales bacterium	1		Bacteria	Proteobacteria	Gammaproteobacteria	Moraxellales	Moraxellaceae	Acinetobacter	NA	268887
Bacteria	Bacteroidota	Cytophagia	Cytophagales	Cytophagaceae	Chryseosolibacter	Chryseosolibacter histidini	1		Bacteria	Proteobacteria	Alphaproteobacteria	Hyphomicrobiales	Nitrobacteraceae	Bradyrhizobium	Bradyrhizobium	19		Bacteria	Proteobacteria	Gammaproteobacteria	Moraxellales	Moraxellaceae	Acinetobacter	Acinetobacter albensis	3988
Bacteria	Verrucomicrobia	Spartobacteria	Chthoniobacterales	NA	NA	Chthoniobacterales bacterium	2		Bacteria	Proteobacteria	Alphaproteobacteria	Hyphomicrobiales	Nitrobacteraceae	Bradyrhizobium	Bradyrhizobium acaciae	1		Bacteria	Proteobacteria	Gammaproteobacteria	Moraxellales	Moraxellaceae	Acinetobacter	Acinetobacter apis	2375
Bacteria	Armatimonadetes	Chthonomonadetes	Chthonomonadales	Chthonomonadaceae	Chthonomonas	Chthonomonas sp.	2		Bacteria	Proteobacteria	Alphaproteobacteria	Hyphomicrobiales	Nitrobacteraceae	Bradyrhizobium	Bradyrhizobium agreste	1		Bacteria	Proteobacteria	Gammaproteobacteria	Moraxellales	Moraxellaceae	Acinetobacter	Acinetobacter baretiae	3814
Bacteria	Proteobacteria	Gammaproteobacteria	Enterobacterales	Enterobacteriaceae	Citrobacter	Citrobacter sp. TBCS-11	1		Bacteria	Proteobacteria	Alphaproteobacteria	Hyphomicrobiales	Nitrobacteraceae	Bradyrhizobium	Bradyrhizobium arachidis	1		Bacteria	Proteobacteria	Gammaproteobacteria	Moraxellales	Moraxellaceae	Acinetobacter	Acinetobacter baumannii	1090640
Bacteria	Synergistetes	Synergistia	Synergistales	Synergistaceae	Cloacibacillus	Cloacibacillus porcorum	1		Bacteria	Proteobacteria	Alphaproteobacteria	Hyphomicrobiales	Nitrobacteraceae	Bradyrhizobium	Bradyrhizobium archetypum	1		Bacteria	Proteobacteria	Gammaproteobacteria	Moraxellales	Moraxellaceae	Acinetobacter	Acinetobacter baumannii 1007214	38
Bacteria	Synergistetes	Synergistia	Synergistales	Synergistaceae	Cloacibacillus	Cloacibacillus sp.	1		Bacteria	Proteobacteria	Alphaproteobacteria	Hyphomicrobiales	Nitrobacteraceae	Bradyrhizobium	Bradyrhizobium australafricanum	2		Bacteria	Proteobacteria	Gammaproteobacteria	Moraxellales	Moraxellaceae	Acinetobacter	Acinetobacter baumannii 1022959	44
Bacteria	Firmicutes	Clostridia	NA	NA	NA	Clostridia bacterium	118		Bacteria	Proteobacteria	Alphaproteobacteria	Hyphomicrobiales	Nitrobacteraceae	Bradyrhizobium	Bradyrhizobium australiense	1		Bacteria	Proteobacteria	Gammaproteobacteria	Moraxellales	Moraxellaceae	Acinetobacter	Acinetobacter baumannii 1031433	96
Bacteria	Firmicutes	Clostridia	NA	NA	NA	Clostridia bacterium 41_269	1		Bacteria	Proteobacteria	Alphaproteobacteria	Hyphomicrobiales	Nitrobacteraceae	Bradyrhizobium	Bradyrhizobium brasilense	2		Bacteria	Proteobacteria	Gammaproteobacteria	Moraxellales	Moraxellaceae	Acinetobacter	Acinetobacter baumannii 1032241	119
Bacteria	Firmicutes	Clostridia	Eubacteriales	Clostridiaceae	NA	Clostridiaceae bacterium	11		Bacteria	Proteobacteria	Alphaproteobacteria	Hyphomicrobiales	Nitrobacteraceae	Bradyrhizobium	Bradyrhizobium cajani	1		Bacteria	Proteobacteria	Gammaproteobacteria	Moraxellales	Moraxellaceae	Acinetobacter	Acinetobacter baumannii 1032359	603
Bacteria	Firmicutes	Clostridia	Eubacteriales	Clostridiaceae	NA	Clostridiaceae bacterium BL-3	1		Bacteria	Proteobacteria	Alphaproteobacteria	Hyphomicrobiales	Nitrobacteraceae	Bradyrhizobium	Bradyrhizobium canariense	6		Bacteria	Proteobacteria	Gammaproteobacteria	Moraxellales	Moraxellaceae	Acinetobacter	Acinetobacter baumannii 1035119	243
Bacteria	Firmicutes	Clostridia	Eubacteriales	NA	NA	Clostridiales bacterium	56		Bacteria	Proteobacteria	Alphaproteobacteria	Hyphomicrobiales	Nitrobacteraceae	Bradyrhizobium	Bradyrhizobium centrosematis	1		Bacteria	Proteobacteria	Gammaproteobacteria	Moraxellales	Moraxellaceae	Acinetobacter	Acinetobacter baumannii 1036938	134
Bacteria	Firmicutes	Clostridia	Eubacteriales	NA	NA	Clostridiales bacterium 44_9	1		Bacteria	Proteobacteria	Alphaproteobacteria	Hyphomicrobiales	Nitrobacteraceae	Bradyrhizobium	Bradyrhizobium cytisi	1		Bacteria	Proteobacteria	Gammaproteobacteria	Moraxellales	Moraxellaceae	Acinetobacter	Acinetobacter baumannii 1039621	20
Bacteria	Firmicutes	Clostridia	Eubacteriales	NA	NA	Clostridiales bacterium 52_15	2		Bacteria	Proteobacteria	Alphaproteobacteria	Hyphomicrobiales	Nitrobacteraceae	Bradyrhizobium	Bradyrhizobium diazoefficiens	4		Bacteria	Proteobacteria	Gammaproteobacteria	Moraxellales	Moraxellaceae	Acinetobacter	Acinetobacter baumannii 1040094	53
Bacteria	Firmicutes	Clostridia	Eubacteriales	NA	NA	Clostridiales bacterium AM23-16LB	1		Bacteria	Proteobacteria	Alphaproteobacteria	Hyphomicrobiales	Nitrobacteraceae	Bradyrhizobium	Bradyrhizobium diazoefficiens USDA 110	1		Bacteria	Proteobacteria	Gammaproteobacteria	Moraxellales	Moraxellaceae	Acinetobacter	Acinetobacter baumannii 1042969-1197	40
Bacteria	Firmicutes	Clostridia	Eubacteriales	NA	NA	Clostridiales bacterium GWD2_32_19	1		Bacteria	Proteobacteria	Alphaproteobacteria	Hyphomicrobiales	Nitrobacteraceae	Bradyrhizobium	Bradyrhizobium elkanii	6		Bacteria	Proteobacteria	Gammaproteobacteria	Moraxellales	Moraxellaceae	Acinetobacter	Acinetobacter baumannii 1042969-1265	107
Bacteria	Firmicutes	Clostridia	Eubacteriales	Peptostreptococcaceae	Clostridioides	Clostridioides difficile	5		Bacteria	Proteobacteria	Alphaproteobacteria	Hyphomicrobiales	Nitrobacteraceae	Bradyrhizobium	Bradyrhizobium forestalis	1		Bacteria	Proteobacteria	Gammaproteobacteria	Moraxellales	Moraxellaceae	Acinetobacter	Acinetobacter baumannii 1043794	179
Bacteria	Firmicutes	Clostridia	Eubacteriales	Peptostreptococcaceae	Clostridioides	Clostridioides mangenotii	1		Bacteria	Proteobacteria	Alphaproteobacteria	Hyphomicrobiales	Nitrobacteraceae	Bradyrhizobium	Bradyrhizobium genosp. SA-3	1		Bacteria	Proteobacteria	Gammaproteobacteria	Moraxellales	Moraxellaceae	Acinetobacter	Acinetobacter baumannii 1043903	130
Bacteria	Firmicutes	Clostridia	Eubacteriales	Clostridiaceae	Clostridium	NA	4		Bacteria	Proteobacteria	Alphaproteobacteria	Hyphomicrobiales	Nitrobacteraceae	Bradyrhizobium	Bradyrhizobium glycinis	1		Bacteria	Proteobacteria	Gammaproteobacteria	Moraxellales	Moraxellaceae	Acinetobacter	Acinetobacter baumannii 1045092	37
Bacteria	Firmicutes	Clostridia	Eubacteriales	Clostridiaceae	Clostridium	Clostridium amazonitimonense	1		Bacteria	Proteobacteria	Alphaproteobacteria	Hyphomicrobiales	Nitrobacteraceae	Bradyrhizobium	Bradyrhizobium hereditatis	1		Bacteria	Proteobacteria	Gammaproteobacteria	Moraxellales	Moraxellaceae	Acinetobacter	Acinetobacter baumannii 1046051	93
Bacteria	Firmicutes	Clostridia	Eubacteriales	Clostridiaceae	Clostridium	Clostridium baratii	2		Bacteria	Proteobacteria	Alphaproteobacteria	Hyphomicrobiales	Nitrobacteraceae	Bradyrhizobium	Bradyrhizobium hipponense	1		Bacteria	Proteobacteria	Gammaproteobacteria	Moraxellales	Moraxellaceae	Acinetobacter	Acinetobacter baumannii 1046674	96
Bacteria	Firmicutes	Clostridia	Eubacteriales	Clostridiaceae	Clostridium	Clostridium beijerinckii	9		Bacteria	Proteobacteria	Alphaproteobacteria	Hyphomicrobiales	Nitrobacteraceae	Bradyrhizobium	Bradyrhizobium icense	1		Bacteria	Proteobacteria	Gammaproteobacteria	Moraxellales	Moraxellaceae	Acinetobacter	Acinetobacter baumannii 1051176	43
Bacteria	Firmicutes	Clostridia	Eubacteriales	Clostridiaceae	Clostridium	Clostridium botulinum	9		Bacteria	Proteobacteria	Alphaproteobacteria	Hyphomicrobiales	Nitrobacteraceae	Bradyrhizobium	Bradyrhizobium ivorense	2		Bacteria	Proteobacteria	Gammaproteobacteria	Moraxellales	Moraxellaceae	Acinetobacter	Acinetobacter baumannii 1051830	380
Bacteria	Firmicutes	Clostridia	Eubacteriales	Clostridiaceae	Clostridium	Clostridium botulinum V891	1		Bacteria	Proteobacteria	Alphaproteobacteria	Hyphomicrobiales	Nitrobacteraceae	Bradyrhizobium	Bradyrhizobium japonicum	2		Bacteria	Proteobacteria	Gammaproteobacteria	Moraxellales	Moraxellaceae	Acinetobacter	Acinetobacter baumannii 10519	49
Bacteria	Firmicutes	Clostridia	Eubacteriales	Clostridiaceae	Clostridium	Clostridium butyricum	3		Bacteria	Proteobacteria	Alphaproteobacteria	Hyphomicrobiales	Nitrobacteraceae	Bradyrhizobium	Bradyrhizobium lablabi	1		Bacteria	Proteobacteria	Gammaproteobacteria	Moraxellales	Moraxellaceae	Acinetobacter	Acinetobacter baumannii 1058283	56
Bacteria	Firmicutes	Clostridia	Eubacteriales	Clostridiaceae	Clostridium	Clostridium carboxidivorans	1		Bacteria	Proteobacteria	Alphaproteobacteria	Hyphomicrobiales	Nitrobacteraceae	Bradyrhizobium	Bradyrhizobium murdochi	1		Bacteria	Proteobacteria	Gammaproteobacteria	Moraxellales	Moraxellaceae	Acinetobacter	Acinetobacter baumannii 1062314	183
Bacteria	Firmicutes	Clostridia	Eubacteriales	Clostridiaceae	Clostridium	Clostridium cellulovorans	1		Bacteria	Proteobacteria	Alphaproteobacteria	Hyphomicrobiales	Nitrobacteraceae	Bradyrhizobium	Bradyrhizobium nanningense	1		Bacteria	Proteobacteria	Gammaproteobacteria	Moraxellales	Moraxellaceae	Acinetobacter	Acinetobacter baumannii 1064293_45	118
Bacteria	Firmicutes	Clostridia	Eubacteriales	Clostridiaceae	Clostridium	Clostridium cellulovorans 743B	1		Bacteria	Proteobacteria	Alphaproteobacteria	Hyphomicrobiales	Nitrobacteraceae	Bradyrhizobium	Bradyrhizobium neotropicale	1		Bacteria	Proteobacteria	Gammaproteobacteria	Moraxellales	Moraxellaceae	Acinetobacter	Acinetobacter baumannii 1064293_46	32
Bacteria	Firmicutes	Clostridia	Eubacteriales	Clostridiaceae	Clostridium	Clostridium chromiireducens	2		Bacteria	Proteobacteria	Alphaproteobacteria	Hyphomicrobiales	Nitrobacteraceae	Bradyrhizobium	Bradyrhizobium niftali	1		Bacteria	Proteobacteria	Gammaproteobacteria	Moraxellales	Moraxellaceae	Acinetobacter	Acinetobacter baumannii 1075025	133
Bacteria	Firmicutes	Clostridia	Eubacteriales	Clostridiaceae	Clostridium	Clostridium clostridioforme CAG:511	2		Bacteria	Proteobacteria	Alphaproteobacteria	Hyphomicrobiales	Nitrobacteraceae	Bradyrhizobium	Bradyrhizobium ottawaense	1		Bacteria	Proteobacteria	Gammaproteobacteria	Moraxellales	Moraxellaceae	Acinetobacter	Acinetobacter baumannii 107m	52
Bacteria	Firmicutes	Clostridia	Eubacteriales	Clostridiaceae	Clostridium	Clostridium estertheticum	5		Bacteria	Proteobacteria	Alphaproteobacteria	Hyphomicrobiales	Nitrobacteraceae	Bradyrhizobium	Bradyrhizobium pachyrhizi	1		Bacteria	Proteobacteria	Gammaproteobacteria	Moraxellales	Moraxellaceae	Acinetobacter	Acinetobacter baumannii 1095464	64
Bacteria	Firmicutes	Clostridia	Eubacteriales	Clostridiaceae	Clostridium	Clostridium formicaceticum	1		Bacteria	Proteobacteria	Alphaproteobacteria	Hyphomicrobiales	Nitrobacteraceae	Bradyrhizobium	Bradyrhizobium sacchari	1		Bacteria	Proteobacteria	Gammaproteobacteria	Moraxellales	Moraxellaceae	Acinetobacter	Acinetobacter baumannii 1096934	182
Bacteria	Firmicutes	Clostridia	Eubacteriales	Clostridiaceae	Clostridium	Clostridium frigoris	1		Bacteria	Proteobacteria	Alphaproteobacteria	Hyphomicrobiales	Nitrobacteraceae	Bradyrhizobium	Bradyrhizobium shewense	1		Bacteria	Proteobacteria	Gammaproteobacteria	Moraxellales	Moraxellaceae	Acinetobacter	Acinetobacter baumannii 1106579	409
Bacteria	Firmicutes	Clostridia	Eubacteriales	Clostridiaceae	Clostridium	Clostridium grantii	2		Bacteria	Proteobacteria	Alphaproteobacteria	Hyphomicrobiales	Nitrobacteraceae	Bradyrhizobium	Bradyrhizobium sp. 157	1		Bacteria	Proteobacteria	Gammaproteobacteria	Moraxellales	Moraxellaceae	Acinetobacter	Acinetobacter baumannii 110912	33
Bacteria	Firmicutes	Clostridia	Eubacteriales	Clostridiaceae	Clostridium	Clostridium haemolyticum	1		Bacteria	Proteobacteria	Alphaproteobacteria	Hyphomicrobiales	Nitrobacteraceae	Bradyrhizobium	Bradyrhizobium sp. 160	1		Bacteria	Proteobacteria	Gammaproteobacteria	Moraxellales	Moraxellaceae	Acinetobacter	Acinetobacter baumannii 11126	17
Bacteria	Firmicutes	Clostridia	Eubacteriales	Clostridiaceae	Clostridium	Clostridium hydrogeniformans	1		Bacteria	Proteobacteria	Alphaproteobacteria	Hyphomicrobiales	Nitrobacteraceae	Bradyrhizobium	Bradyrhizobium sp. 170	1		Bacteria	Proteobacteria	Gammaproteobacteria	Moraxellales	Moraxellaceae	Acinetobacter	Acinetobacter baumannii 1117819	25
Bacteria	Firmicutes	Clostridia	Eubacteriales	Clostridiaceae	Clostridium	Clostridium ihumii	1		Bacteria	Proteobacteria	Alphaproteobacteria	Hyphomicrobiales	Nitrobacteraceae	Bradyrhizobium	Bradyrhizobium sp. 179	1		Bacteria	Proteobacteria	Gammaproteobacteria	Moraxellales	Moraxellaceae	Acinetobacter	Acinetobacter baumannii 1121032	59
Bacteria	Firmicutes	Clostridia	Eubacteriales	Clostridiaceae	Clostridium	Clostridium indicum	2		Bacteria	Proteobacteria	Alphaproteobacteria	Hyphomicrobiales	Nitrobacteraceae	Bradyrhizobium	Bradyrhizobium sp. 190	1		Bacteria	Proteobacteria	Gammaproteobacteria	Moraxellales	Moraxellaceae	Acinetobacter	Acinetobacter baumannii 1146103	167
Bacteria	Firmicutes	Clostridia	Eubacteriales	Clostridiaceae	Clostridium	Clostridium intestinale	1		Bacteria	Proteobacteria	Alphaproteobacteria	Hyphomicrobiales	Nitrobacteraceae	Bradyrhizobium	Bradyrhizobium sp. 192	1		Bacteria	Proteobacteria	Gammaproteobacteria	Moraxellales	Moraxellaceae	Acinetobacter	Acinetobacter baumannii 1159076	201
Bacteria	Firmicutes	Clostridia	Eubacteriales	Clostridiaceae	Clostridium	Clostridium isatidis	1		Bacteria	Proteobacteria	Alphaproteobacteria	Hyphomicrobiales	Nitrobacteraceae	Bradyrhizobium	Bradyrhizobium sp. 2S1	1		Bacteria	Proteobacteria	Gammaproteobacteria	Moraxellales	Moraxellaceae	Acinetobacter	Acinetobacter baumannii 1170863	43
Bacteria	Firmicutes	Clostridia	Eubacteriales	Clostridiaceae	Clostridium	Clostridium jeddahense	3		Bacteria	Proteobacteria	Alphaproteobacteria	Hyphomicrobiales	Nitrobacteraceae	Bradyrhizobium	Bradyrhizobium sp. 41S5	1		Bacteria	Proteobacteria	Gammaproteobacteria	Moraxellales	Moraxellaceae	Acinetobacter	Acinetobacter baumannii 1178044	55
Bacteria	Firmicutes	Clostridia	Eubacteriales	Clostridiaceae	Clostridium	Clostridium kluyveri	2		Bacteria	Proteobacteria	Alphaproteobacteria	Hyphomicrobiales	Nitrobacteraceae	Bradyrhizobium	Bradyrhizobium sp. AC87j1	1		Bacteria	Proteobacteria	Gammaproteobacteria	Moraxellales	Moraxellaceae	Acinetobacter	Acinetobacter baumannii 118362	500
Bacteria	Firmicutes	Clostridia	Eubacteriales	Clostridiaceae	Clostridium	Clostridium magnum	1		Bacteria	Proteobacteria	Alphaproteobacteria	Hyphomicrobiales	Nitrobacteraceae	Bradyrhizobium	Bradyrhizobium sp. AS23.2	1		Bacteria	Proteobacteria	Gammaproteobacteria	Moraxellales	Moraxellaceae	Acinetobacter	Acinetobacter baumannii 1188188	86
Bacteria	Firmicutes	Clostridia	Eubacteriales	Clostridiaceae	Clostridium	Clostridium magnum DSM 2767	1		Bacteria	Proteobacteria	Alphaproteobacteria	Hyphomicrobiales	Nitrobacteraceae	Bradyrhizobium	Bradyrhizobium sp. BRP14	1		Bacteria	Proteobacteria	Gammaproteobacteria	Moraxellales	Moraxellaceae	Acinetobacter	Acinetobacter baumannii 1195185_11	17
Bacteria	Firmicutes	Clostridia	Eubacteriales	Clostridiaceae	Clostridium	Clostridium manihotivorum	1		Bacteria	Proteobacteria	Alphaproteobacteria	Hyphomicrobiales	Nitrobacteraceae	Bradyrhizobium	Bradyrhizobium sp. BRP19	1		Bacteria	Proteobacteria	Gammaproteobacteria	Moraxellales	Moraxellaceae	Acinetobacter	Acinetobacter baumannii 1195185_80	44
Bacteria	Firmicutes	Clostridia	Eubacteriales	Clostridiaceae	Clostridium	Clostridium massiliodielmoense	1		Bacteria	Proteobacteria	Alphaproteobacteria	Hyphomicrobiales	Nitrobacteraceae	Bradyrhizobium	Bradyrhizobium sp. BRP22	1		Bacteria	Proteobacteria	Gammaproteobacteria	Moraxellales	Moraxellaceae	Acinetobacter	Acinetobacter baumannii 1202252	311
Bacteria	Firmicutes	Clostridia	Eubacteriales	Clostridiaceae	Clostridium	Clostridium muellerianum	3		Bacteria	Proteobacteria	Alphaproteobacteria	Hyphomicrobiales	Nitrobacteraceae	Bradyrhizobium	Bradyrhizobium sp. BRP56	1		Bacteria	Proteobacteria	Gammaproteobacteria	Moraxellales	Moraxellaceae	Acinetobacter	Acinetobacter baumannii 1207552	66
Bacteria	Firmicutes	Clostridia	Eubacteriales	Clostridiaceae	Clostridium	Clostridium neonatale	4		Bacteria	Proteobacteria	Alphaproteobacteria	Hyphomicrobiales	Nitrobacteraceae	Bradyrhizobium	Bradyrhizobium sp. C-145	1		Bacteria	Proteobacteria	Gammaproteobacteria	Moraxellales	Moraxellaceae	Acinetobacter	Acinetobacter baumannii 121738	248
Bacteria	Firmicutes	Clostridia	Eubacteriales	Clostridiaceae	Clostridium	Clostridium novyi	2		Bacteria	Proteobacteria	Alphaproteobacteria	Hyphomicrobiales	Nitrobacteraceae	Bradyrhizobium	Bradyrhizobium sp. CB1024	1		Bacteria	Proteobacteria	Gammaproteobacteria	Moraxellales	Moraxellaceae	Acinetobacter	Acinetobacter baumannii 1232509	34
Bacteria	Firmicutes	Clostridia	Eubacteriales	Clostridiaceae	Clostridium	Clostridium novyi A str. 4552	1		Bacteria	Proteobacteria	Alphaproteobacteria	Hyphomicrobiales	Nitrobacteraceae	Bradyrhizobium	Bradyrhizobium sp. CB3035	1		Bacteria	Proteobacteria	Gammaproteobacteria	Moraxellales	Moraxellaceae	Acinetobacter	Acinetobacter baumannii 1237202	61
Bacteria	Firmicutes	Clostridia	Eubacteriales	Clostridiaceae	Clostridium	Clostridium perfringens	26		Bacteria	Proteobacteria	Alphaproteobacteria	Hyphomicrobiales	Nitrobacteraceae	Bradyrhizobium	Bradyrhizobium sp. CCBAU 51753	1		Bacteria	Proteobacteria	Gammaproteobacteria	Moraxellales	Moraxellaceae	Acinetobacter	Acinetobacter baumannii 1237893	48
Bacteria	Firmicutes	Clostridia	Eubacteriales	Clostridiaceae	Clostridium	Clostridium polyendosporum	1		Bacteria	Proteobacteria	Alphaproteobacteria	Hyphomicrobiales	Nitrobacteraceae	Bradyrhizobium	Bradyrhizobium sp. cir1	1		Bacteria	Proteobacteria	Gammaproteobacteria	Moraxellales	Moraxellaceae	Acinetobacter	Acinetobacter baumannii 1247182	38
Bacteria	Firmicutes	Clostridia	Eubacteriales	Clostridiaceae	Clostridium	Clostridium polynesiense	1		Bacteria	Proteobacteria	Alphaproteobacteria	Hyphomicrobiales	Nitrobacteraceae	Bradyrhizobium	Bradyrhizobium sp. CIR18	2		Bacteria	Proteobacteria	Gammaproteobacteria	Moraxellales	Moraxellaceae	Acinetobacter	Acinetobacter baumannii 1262761-105	72
Bacteria	Firmicutes	Clostridia	Eubacteriales	Clostridiaceae	Clostridium	Clostridium porci	1		Bacteria	Proteobacteria	Alphaproteobacteria	Hyphomicrobiales	Nitrobacteraceae	Bradyrhizobium	Bradyrhizobium sp. CIR3A	1		Bacteria	Proteobacteria	Gammaproteobacteria	Moraxellales	Moraxellaceae	Acinetobacter	Acinetobacter baumannii 1262761-97	32
Bacteria	Firmicutes	Clostridia	Eubacteriales	Clostridiaceae	Clostridium	Clostridium prolinivorans	1		Bacteria	Proteobacteria	Alphaproteobacteria	Hyphomicrobiales	Nitrobacteraceae	Bradyrhizobium	Bradyrhizobium sp. CIR48	2		Bacteria	Proteobacteria	Gammaproteobacteria	Moraxellales	Moraxellaceae	Acinetobacter	Acinetobacter baumannii 1264936	37
[truncated: 116,539 more rows]
[truncated: 2 more columns]

## Sheet: Supplementary Table 8
Supplementary Table 8. Number and source of PF01397 and PF03936 domains sequences found in archaea by querying the NR database.
[truncated: 4,379 more rows]

[truncated: 14 more sheets: Supplementary Table 9, Supplementary Table 10, Supplementary Table 11, Supplementary Table 12, Supplementary Table 13, Supplementary Table 14, Supplementary Table 15, Supplementary Table 16, Supplementary Table 17, Supplementary Table 18, Supplementary Table 19, Supplementary Table 20, Supplementary Table 21, Supplementary Table 22]
